# Supplementary material for: N′-[(E)-4-Hydr­oxy-3-methoxy­benzyl­idene]pyridine-4-carbohydrazide
Source: Acta Crystallogr Sect E Struct Rep Online. 2009 Oct 28;65(Pt 11):o2899. doi: 10.1107/S1600536809044134 (PMC2971391; doi:10.1107/S1600536809044134)
Supplement: Supplementary file 1 [file e-65-o2899-sup1.cif]

##############################################################################
###                                                                        ###
###        Electronic paper (Acta Crystallographica Section E)             ###
###                                                                        ###
##############################################################################
#                                                                            #
# This CIF contains the data in a paper accepted for publication in Acta     #
# Crystallographica Section E. It conforms to the requirements of Notes      #
# for Authors for Section E, and has been peer reviewed under the auspices   #
# of the IUCr Commission on Journals.                                        #
#                                                                            #
# Full details of the Crystallographic Information File format               #
# are given in the paper "The Crystallographic Information File (CIF):       #
# a New Standard Archive File for Crystallography" by S. R. Hall, F. H.      #
# Allen and I. D. Brown [Acta Cryst. (1991), A47, 655-685].                  #
#                                                                            #
# The current version of the core CIF dictionary is obtainable from          #
# ftp://ftp.iucr.org/pub/cif_core.dic. The current version number is 2.4.    #
#                                                                            #
# Software is freely available for graphical display of the structure(s) in  #
# this CIF.  For information consult the CIF home page http://www.iucr.org/  #
# cif/home.html                                                              #
#                                                                            #
# This file may be used for bona fide research purposes within the           #
# scientific community so long as proper attribution is given to the journal # 
# article from which it was obtained.                                        #
#                                                                            #
##############################################################################
                                             
data_global
_audit_creation_method     ?
_journal_date_recd_electronic     2009-10-23
_journal_date_accepted     2009-10-23
_journal_name_full     'Acta Crystallographica, Section E'
_journal_year     2009
_journal_volume     65
_journal_issue     11
_journal_page_first     o2899
_journal_page_last     o2899
_journal_paper_category     QO
_journal_coeditor_code     HB5177
_publ_contact_author
;
Muhammad Nawaz Tahir
University of Sargodha
Department of Physics
Sargodha
Pakistan
;
_publ_contact_author_email     'dmntahir_uos@yahoo.com'
_publ_contact_author_fax     '0092 48 32 22 121'
_publ_contact_author_phone     '0092 48 92 30 914'
_publ_section_title
;
<i>N</i>'-[(<i>E</i>)-4-Hydroxy-3-methoxybenzylidene]pyridine-4-carbohydrazide
;
loop_
    _publ_author_name
    _publ_author_address
    'Zahid Shafiq'
;
Department of Chemistry
Bahauddin Zakariya University
Multan-60800
Pakistan
;
    'Muhammad Yaqub'
;
Department of Chemistry
Bahauddin Zakariya University
Multan 60800
Pakistan
;
    'Tahir, M. Nawaz'
;
Department of Physics
University of Sargodha
Sargodha
Pakistan
;
    'Abid Hussain'
;
Department of Chemistry
Bahauddin Zakariya University
Multan 60800
Pakistan
;
    'Iqbal, M. Saeed'
;
Department of Chemistry
Government College University
Lahore
Pakistan
;
data_I
_audit_creation_method     SHELXL-97
_chemical_name_systematic
;
<i>N</i>'-[(<i>E</i>)-4-Hydroxy-3-methoxybenzylidene]pyridine-4-carbohydrazide
;
_chemical_name_common     ?
_chemical_formula_moiety     'C14 H13 N3 O3'
_chemical_formula_sum     'C14 H13 N3 O3'
_chemical_formula_iupac     'C14 H13 N3 O3'
_chemical_formula_weight     271.27
_symmetry_cell_setting     monoclinic
_symmetry_space_group_name_H-M     'C c'
_symmetry_space_group_name_Hall     'C -2yc'
loop_
    _symmetry_equiv_pos_site_id
    _symmetry_equiv_pos_as_xyz
    1 x,y,z
    2 x,-y,1/2+z
    3 1/2+x,1/2+y,z
    4 1/2+x,1/2-y,1/2+z
_cell_length_a     14.8543(10)
_cell_length_b     12.4943(9)
_cell_length_c     7.7162(5)
_cell_angle_alpha     90
_cell_angle_beta     116.716(2)
_cell_angle_gamma     90
_cell_volume     1279.20(15)
_cell_formula_units_Z     4
_cell_measurement_reflns_used     1613
_cell_measurement_theta_min     2.24
_cell_measurement_theta_max     28.66
_cell_measurement_temperature     296(2)
_exptl_crystal_description     needle
_exptl_crystal_colour     yellow
_exptl_crystal_size_max     0.32
_exptl_crystal_size_mid     0.14
_exptl_crystal_size_min     0.10
_exptl_crystal_density_diffrn     1.409
_exptl_crystal_density_meas     ?
_exptl_crystal_density_method     'not measured'
_exptl_crystal_F_000     568
_exptl_absorpt_coefficient_mu     0.102
_exptl_absorpt_correction_type     multi-scan
_exptl_absorpt_process_details     '(SADABS; Bruker, 2005)'
_exptl_absorpt_correction_T_min     0.973
_exptl_absorpt_correction_T_max     0.984
_exptl_special_details
;
;
_diffrn_ambient_temperature     296(2)
_diffrn_radiation_type     MoK\a
_diffrn_radiation_wavelength     0.71073
_diffrn_radiation_source     'fine-focus sealed tube'
_diffrn_radiation_monochromator     graphite
_diffrn_measurement_device_type     'Bruker Kappa APEXII CCD'
_diffrn_measurement_method     \w
_diffrn_detector_area_resol_mean     7.40
_diffrn_reflns_number     7060
_diffrn_reflns_av_R_equivalents     0.0276
_diffrn_reflns_av_sigmaI/netI     0.0227
_diffrn_reflns_theta_min     2.24
_diffrn_reflns_theta_max     28.66
_diffrn_reflns_theta_full     25.00
_diffrn_measured_fraction_theta_max     0.975
_diffrn_measured_fraction_theta_full     0.999
_diffrn_reflns_limit_h_min     -17
_diffrn_reflns_limit_h_max     19
_diffrn_reflns_limit_k_min     -16
_diffrn_reflns_limit_k_max     16
_diffrn_reflns_limit_l_min     -10
_diffrn_reflns_limit_l_max     5
_diffrn_standards_number     0
_diffrn_standards_interval_count     ?
_diffrn_standards_interval_time     ?
_diffrn_standards_decay_%     ?
_refine_special_details
;
Refinement of <i>F</i>^2^ against ALL reflections. The weighted <i>R</i>-factor
<i>wR</i> and goodness of fit <i>S</i> are based on <i>F</i>^2^, conventional
<i>R</i>-factors <i>R</i> are based on <i>F</i>, with <i>F</i> set to zero for
negative <i>F</i>^2^. The threshold expression of <i>F</i>^2^ >
\s(<i>F</i>^2^) is used only for calculating <i>R</i>-factors(gt) <i>etc</i>.
and is not relevant to the choice of reflections for refinement.
<i>R</i>-factors based on <i>F</i>^2^ are statistically about twice as large
as those based on <i>F</i>, and <i>R</i>- factors based on ALL data will be
even larger.
;
_reflns_number_total     1613
_reflns_number_gt     1431
_reflns_threshold_expression     I>2\s(I)
_refine_ls_structure_factor_coef     Fsqd
_refine_ls_matrix_type     full
_refine_ls_R_factor_all     0.0402
_refine_ls_R_factor_gt     0.0335
_refine_ls_wR_factor_gt     0.0817
_refine_ls_wR_factor_ref     0.0863
_refine_ls_goodness_of_fit_ref     1.037
_refine_ls_restrained_S_all     1.036
_refine_ls_number_reflns     1613
_refine_ls_number_parameters     183
_refine_ls_number_restraints     2
_refine_ls_hydrogen_treatment     constr
_refine_ls_weighting_scheme     calc
_refine_ls_weighting_details
         'calc w=1/[\s^2^(Fo^2^)+(0.0491P)^2^+0.2451P] where P=(Fo^2^+2Fc^2^)/3'
_atom_sites_solution_hydrogens     geom
_atom_sites_solution_primary     direct
_atom_sites_solution_secondary     difmap
_refine_ls_shift/su_max     0.000
_refine_ls_shift/su_mean     0.000
_refine_diff_density_max     0.159
_refine_diff_density_min     -0.213
loop_
    _atom_type_symbol
    _atom_type_description
    _atom_type_scat_dispersion_real
    _atom_type_scat_dispersion_imag
    _atom_type_scat_source
    'C' 'C' 0.0033 0.0016
                         'International Tables Vol C Tables 4.2.6.8 and 6.1.1.4'
    'H' 'H' 0.0000 0.0000
                         'International Tables Vol C Tables 4.2.6.8 and 6.1.1.4'
    'N' 'N' 0.0061 0.0033
                         'International Tables Vol C Tables 4.2.6.8 and 6.1.1.4'
    'O' 'O' 0.0106 0.0060
                         'International Tables Vol C Tables 4.2.6.8 and 6.1.1.4'
_computing_data_collection     'APEX2 (Bruker, 2007)'
_computing_cell_refinement     'SAINT (Bruker, 2007)'
_computing_data_reduction     'SAINT (Bruker, 2007)'
_computing_structure_solution     'SHELXS97 (Sheldrick, 2008)'
_computing_structure_refinement     'SHELXL97 (Sheldrick, 2008)'
_computing_molecular_graphics
                  'ORTEP-3 for Windows (Farrugia, 1997) and PLATON (Spek, 2009)'
_computing_publication_material
;
WinGX (Farrugia, 1999) and PLATON (Spek, 2009)
;
loop_
    _atom_site_type_symbol
    _atom_site_label
    _atom_site_fract_x
    _atom_site_fract_y
    _atom_site_fract_z
    _atom_site_U_iso_or_equiv
    _atom_site_thermal_displace_type
    _atom_site_calc_flag
    _atom_site_refinement_flags
    _atom_site_occupancy
    O O1 0.20978(12) -0.14131(15) 0.1499(2) 0.0464(5) Uani . . 1.000
    O O2 0.74733(14) 0.23723(14) 0.7114(3) 0.0495(5) Uani . . 1.000
    O O3 0.71022(13) 0.02563(13) 0.6995(3) 0.0462(5) Uani . . 1.000
    N N1 -0.10456(14) -0.14377(17) -0.4734(3) 0.0415(6) Uani . . 1.000
    N N2 0.24963(13) -0.01999(16) -0.0200(2) 0.0357(5) Uani . . 1.000
    N N3 0.34327(13) -0.00082(17) 0.1376(3) 0.0371(5) Uani . . 1.000
    C C1 0.08684(14) -0.10723(18) -0.1727(3) 0.0302(6) Uani . . 1.000
    C C2 0.03464(17) -0.2001(2) -0.1794(3) 0.0400(7) Uani . . 1.000
    C C3 -0.06004(17) -0.2154(2) -0.3320(4) 0.0455(8) Uani . . 1.000
    C C4 -0.05475(16) -0.0540(2) -0.4634(3) 0.0387(6) Uani . . 1.000
    C C5 0.04083(16) -0.03215(18) -0.3174(3) 0.0342(6) Uani . . 1.000
    C C6 0.18841(15) -0.09215(18) -0.0012(3) 0.0317(6) Uani . . 1.000
    C C7 0.38334(15) 0.08629(19) 0.1254(3) 0.0355(6) Uani . . 1.000
    C C8 0.48092(15) 0.12099(18) 0.2766(3) 0.0322(6) Uani . . 1.000
    C C9 0.54708(16) 0.05029(18) 0.4162(3) 0.0338(6) Uani . . 1.000
    C C10 0.63784(15) 0.08723(18) 0.5602(3) 0.0320(6) Uani . . 1.000
    C C11 0.66190(15) 0.19614(18) 0.5701(3) 0.0318(6) Uani . . 1.000
    C C12 0.59690(16) 0.26504(19) 0.4295(3) 0.0353(6) Uani . . 1.000
    C C13 0.50728(15) 0.22751(19) 0.2826(3) 0.0360(6) Uani . . 1.000
    C C14 0.70271(18) -0.08742(19) 0.6725(4) 0.0424(7) Uani . . 1.000
    H H2 0.06282 -0.25144 -0.08249 0.0480 Uiso . . 1.000
    H H2A 0.23175 0.01414 -0.12720 0.0428 Uiso . . 1.000
    H H2B 0.77967 0.18945 0.78640 0.0594 Uiso . . 1.000
    H H3 -0.09420 -0.27850 -0.33636 0.0546 Uiso . . 1.000
    H H4 -0.08569 -0.00289 -0.55979 0.0465 Uiso . . 1.000
    H H5 0.07325 0.03162 -0.31695 0.0411 Uiso . . 1.000
    H H7 0.34970 0.12947 0.01696 0.0425 Uiso . . 1.000
    H H9 0.53013 -0.02163 0.41231 0.0405 Uiso . . 1.000
    H H12 0.61341 0.33710 0.43342 0.0424 Uiso . . 1.000
    H H13 0.46457 0.27431 0.18744 0.0432 Uiso . . 1.000
    H H14A 0.70409 -0.10498 0.55254 0.0636 Uiso . . 1.000
    H H14B 0.64062 -0.11205 0.66859 0.0636 Uiso . . 1.000
    H H14C 0.75836 -0.12140 0.77800 0.0636 Uiso . . 1.000
loop_
    _atom_site_aniso_label
    _atom_site_aniso_U_11
    _atom_site_aniso_U_22
    _atom_site_aniso_U_33
    _atom_site_aniso_U_12
    _atom_site_aniso_U_13
    _atom_site_aniso_U_23
    O1 0.0372(9) 0.0570(11) 0.0298(8) -0.0070(8) 0.0015(7) 0.0075(7)
    O2 0.0341(8) 0.0373(9) 0.0468(9) -0.0080(7) -0.0086(7) 0.0022(8)
    O3 0.0347(8) 0.0346(9) 0.0433(9) -0.0031(7) -0.0056(7) 0.0066(7)
    N1 0.0238(8) 0.0486(12) 0.0369(10) -0.0013(8) 0.0001(7) -0.0017(8)
    N2 0.0252(9) 0.0448(11) 0.0234(8) -0.0053(8) -0.0013(7) 0.0011(7)
    N3 0.0233(8) 0.0481(11) 0.0253(8) -0.0042(8) -0.0021(7) -0.0012(8)
    C1 0.0226(9) 0.0371(11) 0.0235(9) -0.0011(8) 0.0037(8) -0.0041(8)
    C2 0.0317(12) 0.0392(12) 0.0366(11) -0.0011(9) 0.0042(10) 0.0068(10)
    C3 0.0302(12) 0.0441(14) 0.0484(13) -0.0087(10) 0.0054(10) 0.0025(11)
    C4 0.0258(10) 0.0455(13) 0.0316(10) 0.0017(9) 0.0011(8) 0.0037(9)
    C5 0.0260(10) 0.0387(12) 0.0295(10) -0.0028(9) 0.0050(8) -0.0021(9)
    C6 0.0242(9) 0.0376(12) 0.0240(9) 0.0021(8) 0.0027(8) -0.0028(8)
    C7 0.0257(10) 0.0421(12) 0.0281(10) -0.0004(9) 0.0028(8) 0.0005(9)
    C8 0.0230(9) 0.0403(12) 0.0269(9) -0.0028(9) 0.0055(8) -0.0015(9)
    C9 0.0280(10) 0.0311(11) 0.0327(10) -0.0059(8) 0.0052(8) 0.0006(8)
    C10 0.0258(9) 0.0326(11) 0.0291(9) -0.0010(8) 0.0048(8) 0.0027(8)
    C11 0.0242(9) 0.0343(11) 0.0296(10) -0.0037(8) 0.0055(8) -0.0018(8)
    C12 0.0323(11) 0.0304(11) 0.0358(11) -0.0033(9) 0.0087(9) -0.0007(9)
    C13 0.0295(11) 0.0387(12) 0.0305(10) 0.0035(9) 0.0053(9) 0.0039(9)
    C14 0.0352(12) 0.0342(12) 0.0485(13) 0.0013(10) 0.0105(10) 0.0065(10)
_geom_special_details
;
Bond distances, angles <i>etc</i>. have been calculated using the rounded
fractional coordinates. All su's are estimated from the variances of the
(full) variance-covariance matrix. The cell e.s.d.'s are taken into account in
the estimation of distances, angles and torsion angles
;
loop_
    _geom_bond_atom_site_label_1
    _geom_bond_atom_site_label_2
    _geom_bond_site_symmetry_1
    _geom_bond_site_symmetry_2
    _geom_bond_distance
    _geom_bond_publ_flag
    O1 C6 . . 1.227(3) no
    O2 C11 . . 1.349(3) no
    O3 C10 . . 1.366(3) no
    O3 C14 . . 1.425(3) no
    O2 H2B . . 0.8200 no
    N1 C3 . . 1.334(3) no
    N1 C4 . . 1.327(3) no
    N2 C6 . . 1.334(3) no
    N2 N3 . . 1.396(3) no
    N3 C7 . . 1.264(3) no
    N2 H2A . . 0.8600 no
    C1 C5 . . 1.381(3) no
    C1 C2 . . 1.384(3) no
    C1 C6 . . 1.506(3) no
    C2 C3 . . 1.383(4) no
    C4 C5 . . 1.386(3) no
    C7 C8 . . 1.459(3) no
    C8 C13 . . 1.382(3) no
    C8 C9 . . 1.398(3) no
    C9 C10 . . 1.385(3) no
    C10 C11 . . 1.400(3) no
    C11 C12 . . 1.382(3) no
    C12 C13 . . 1.386(3) no
    C2 H2 . . 0.9300 no
    C3 H3 . . 0.9300 no
    C4 H4 . . 0.9300 no
    C5 H5 . . 0.9300 no
    C7 H7 . . 0.9300 no
    C9 H9 . . 0.9300 no
    C12 H12 . . 0.9300 no
    C13 H13 . . 0.9300 no
    C14 H14A . . 0.9600 no
    C14 H14B . . 0.9600 no
    C14 H14C . . 0.9600 no
loop_
    _geom_angle_atom_site_label_1
    _geom_angle_atom_site_label_2
    _geom_angle_atom_site_label_3
    _geom_angle_site_symmetry_1
    _geom_angle_site_symmetry_2
    _geom_angle_site_symmetry_3
    _geom_angle
    _geom_angle_publ_flag
    C10 O3 C14 . . . 117.5(2) no
    C11 O2 H2B . . . 109.00 no
    C3 N1 C4 . . . 117.5(2) no
    N3 N2 C6 . . . 118.82(17) no
    N2 N3 C7 . . . 113.6(2) no
    C6 N2 H2A . . . 121.00 no
    N3 N2 H2A . . . 121.00 no
    C2 C1 C5 . . . 118.3(2) no
    C2 C1 C6 . . . 117.45(19) no
    C5 C1 C6 . . . 124.2(2) no
    C1 C2 C3 . . . 119.1(2) no
    N1 C3 C2 . . . 123.0(2) no
    N1 C4 C5 . . . 123.7(2) no
    C1 C5 C4 . . . 118.5(2) no
    O1 C6 N2 . . . 123.0(2) no
    N2 C6 C1 . . . 116.85(18) no
    O1 C6 C1 . . . 120.1(2) no
    N3 C7 C8 . . . 121.9(2) no
    C7 C8 C13 . . . 118.5(2) no
    C7 C8 C9 . . . 122.0(2) no
    C9 C8 C13 . . . 119.5(2) no
    C8 C9 C10 . . . 120.1(2) no
    O3 C10 C9 . . . 125.6(2) no
    O3 C10 C11 . . . 114.4(2) no
    C9 C10 C11 . . . 120.0(2) no
    O2 C11 C12 . . . 118.0(2) no
    O2 C11 C10 . . . 122.6(2) no
    C10 C11 C12 . . . 119.5(2) no
    C11 C12 C13 . . . 120.5(2) no
    C8 C13 C12 . . . 120.5(2) no
    C1 C2 H2 . . . 120.00 no
    C3 C2 H2 . . . 120.00 no
    N1 C3 H3 . . . 119.00 no
    C2 C3 H3 . . . 119.00 no
    N1 C4 H4 . . . 118.00 no
    C5 C4 H4 . . . 118.00 no
    C1 C5 H5 . . . 121.00 no
    C4 C5 H5 . . . 121.00 no
    N3 C7 H7 . . . 119.00 no
    C8 C7 H7 . . . 119.00 no
    C8 C9 H9 . . . 120.00 no
    C10 C9 H9 . . . 120.00 no
    C11 C12 H12 . . . 120.00 no
    C13 C12 H12 . . . 120.00 no
    C8 C13 H13 . . . 120.00 no
    C12 C13 H13 . . . 120.00 no
    O3 C14 H14A . . . 109.00 no
    O3 C14 H14B . . . 109.00 no
    O3 C14 H14C . . . 109.00 no
    H14A C14 H14B . . . 109.00 no
    H14A C14 H14C . . . 109.00 no
    H14B C14 H14C . . . 110.00 no
loop_
    _geom_torsion_atom_site_label_1
    _geom_torsion_atom_site_label_2
    _geom_torsion_atom_site_label_3
    _geom_torsion_atom_site_label_4
    _geom_torsion_site_symmetry_1
    _geom_torsion_site_symmetry_2
    _geom_torsion_site_symmetry_3
    _geom_torsion_site_symmetry_4
    _geom_torsion
    _geom_torsion_publ_flag
    C14 O3 C10 C9 . . . . 14.0(4) no
    C14 O3 C10 C11 . . . . -165.5(2) no
    C4 N1 C3 C2 . . . . -0.6(4) no
    C3 N1 C4 C5 . . . . 1.3(4) no
    C6 N2 N3 C7 . . . . -162.0(2) no
    N3 N2 C6 O1 . . . . 1.4(3) no
    N3 N2 C6 C1 . . . . 177.92(19) no
    N2 N3 C7 C8 . . . . 179.5(2) no
    C5 C1 C2 C3 . . . . 1.5(4) no
    C6 C1 C2 C3 . . . . 178.3(2) no
    C2 C1 C5 C4 . . . . -0.8(3) no
    C6 C1 C5 C4 . . . . -177.4(2) no
    C2 C1 C6 O1 . . . . -21.5(3) no
    C2 C1 C6 N2 . . . . 161.9(2) no
    C5 C1 C6 O1 . . . . 155.1(2) no
    C5 C1 C6 N2 . . . . -21.5(3) no
    C1 C2 C3 N1 . . . . -0.8(4) no
    N1 C4 C5 C1 . . . . -0.7(4) no
    N3 C7 C8 C9 . . . . 16.8(4) no
    N3 C7 C8 C13 . . . . -162.1(2) no
    C7 C8 C9 C10 . . . . -178.3(2) no
    C13 C8 C9 C10 . . . . 0.6(4) no
    C7 C8 C13 C12 . . . . 176.7(2) no
    C9 C8 C13 C12 . . . . -2.3(4) no
    C8 C9 C10 O3 . . . . -177.3(2) no
    C8 C9 C10 C11 . . . . 2.2(4) no
    O3 C10 C11 O2 . . . . -3.1(3) no
    O3 C10 C11 C12 . . . . 176.2(2) no
    C9 C10 C11 O2 . . . . 177.4(2) no
    C9 C10 C11 C12 . . . . -3.4(4) no
    O2 C11 C12 C13 . . . . -179.0(2) no
    C10 C11 C12 C13 . . . . 1.7(4) no
    C11 C12 C13 C8 . . . . 1.1(4) no
loop_
    _geom_hbond_atom_site_label_D
    _geom_hbond_atom_site_label_H
    _geom_hbond_atom_site_label_A
    _geom_hbond_site_symmetry_A
    _geom_hbond_distance_DH
    _geom_hbond_distance_HA
    _geom_hbond_distance_DA
    _geom_hbond_angle_DHA
    _geom_hbond_publ_flag
    O2 H2B O3 . 0.82 2.25 2.694(2) 114 yes
    N2 H2A O1 2_554 0.86 2.25 3.089(2) 164 yes
    O2 H2B N1 2_656 0.82 1.96 2.703(3) 150 yes
    C5 H5 O1 2_554 0.93 2.55 3.410(3) 153 yes
