# Supplementary material for: N′-[(E)-4-Hydr­oxy-3-methoxy­benzyl­idene]pyridine-4-carbohydrazide
Source: Acta Crystallogr Sect E Struct Rep Online. 2009 Oct 28;65(Pt 11):o2899. doi: 10.1107/S1600536809044134 (PMC2971391; doi:10.1107/S1600536809044134)
Supplement: Supplementary file 2 [file e-65-o2899-Isup2.hkl]

#
# h,k,l, Fc-squared, Fo-squared, sigma(Fo-squared) and status flag
#
data_I
_shelx_title ' BH12_0m in Cc'
_shelx_refln_list_code          4
_shelx_F_calc_maximum      189.76
_exptl_crystal_F_000       568.00
_reflns_d_resolution_high  0.7409
 
loop_
 _symmetry_equiv_pos_as_xyz
 'x, y, z'
 'x, -y, z+1/2'
 'x+1/2, y+1/2, z'
 'x+1/2, -y+1/2, z+1/2'
 
_cell_length_a    14.8543
_cell_length_b    12.4943
_cell_length_c     7.7162
_cell_angle_alpha  90.000
_cell_angle_beta  116.716
_cell_angle_gamma  90.000
 
_shelx_F_squared_multiplier     1.000
 
loop_
 _refln_index_h
 _refln_index_k
 _refln_index_l
 _refln_F_squared_calc
 _refln_F_squared_meas
 _refln_F_squared_sigma
 _refln_observed_status
   2   0   0     4990.36     4709.99     43.88 o
   4   0   0     5562.01     5209.93     48.74 o
   6   0   0     6700.37     6495.40     86.34 o
   8   0   0      344.56      312.70      7.13 o
  10   0   0      135.19      155.07      5.36 o
  12   0   0       63.82       56.52      4.06 o
  14   0   0       84.05       77.71      8.69 o
  16   0   0       92.35       84.51      7.81 o
   1   1   0      320.56      294.06      4.76 o
   3   1   0     2778.53     2750.71     19.69 o
   5   1   0     1056.87     1069.79      8.27 o
   7   1   0     1591.64     1651.56     17.34 o
   9   1   0      227.89      223.27      4.36 o
  11   1   0      136.92      129.43      4.31 o
  13   1   0      575.45      564.01     10.48 o
  15   1   0       21.73       16.50      3.12 o
  17   1   0       34.06       35.75      5.13 o
   0   2   0     1600.12     1516.52     19.56 o
   2   2   0     1802.37     1738.43     12.69 o
   4   2   0       26.67       23.55      0.85 o
   6   2   0     1712.47     1709.67     16.69 o
   8   2   0      669.79      652.83      8.42 o
  10   2   0      146.33      137.90      4.28 o
  12   2   0      348.64      340.55      6.78 o
  14   2   0      317.40      313.72     10.12 o
  16   2   0        9.48        7.42      2.90 o
   1   3   0     1332.17     1282.42     10.94 o
   3   3   0     2172.02     2259.10     16.54 o
   5   3   0      598.93      655.39      6.90 o
   7   3   0     1470.68     1513.41     17.27 o
   9   3   0      661.94      648.35      8.76 o
  11   3   0      814.33      843.12     11.27 o
  13   3   0      216.51      225.93      6.67 o
  15   3   0       53.85       58.99      4.57 o
  17   3   0       37.86       38.26      5.78 o
   0   4   0     1711.87     1574.91     20.09 o
   2   4   0       31.54       32.41      1.26 o
   4   4   0     4129.56     4191.37     34.81 o
   6   4   0      299.39      310.55      4.86 o
   8   4   0       52.88       54.00      2.32 o
  10   4   0     1874.19     1758.85     19.64 o
  12   4   0      433.00      401.57      8.30 o
  14   4   0       66.21       63.21      4.87 o
  16   4   0       55.88       55.64      8.62 o
   1   5   0      469.95      487.75      6.06 o
   3   5   0     1349.32     1528.02     16.66 o
   5   5   0      347.13      351.62      5.22 o
   7   5   0       13.72       19.19      1.61 o
   9   5   0      453.75      443.91      7.39 o
  11   5   0      383.84      388.23      7.39 o
  13   5   0      220.32      204.03      6.45 o
  15   5   0        7.91        7.49      2.90 o
   0   6   0      737.90      819.17     17.37 o
   2   6   0     1060.07     1205.38     13.62 o
   4   6   0       93.56       79.67      2.41 o
   6   6   0      289.28      296.35      5.31 o
   8   6   0       15.09       16.85      1.76 o
  10   6   0      161.24      161.42      6.71 o
  12   6   0       31.41       37.85      3.31 o
  14   6   0       39.43       47.65      4.28 o
  16   6   0      159.35      169.25      9.02 o
   1   7   0     1117.09     1120.63     15.62 o
   3   7   0      619.34      589.41      8.92 o
   5   7   0      188.83      221.11      4.90 o
   7   7   0      394.47      398.81      7.38 o
   9   7   0      768.63      720.99     11.52 o
  11   7   0      342.34      346.76      8.38 o
  13   7   0       58.11       56.34      5.96 o
  15   7   0       22.23       23.43      4.63 o
   0   8   0      744.42      705.44     14.96 o
   2   8   0      454.08      463.63     10.74 o
   4   8   0      106.71       87.27      3.18 o
   6   8   0      127.56      130.81      4.09 o
   8   8   0     1093.72     1061.87     16.76 o
  10   8   0      144.98      150.18      5.40 o
  12   8   0      186.17      205.60      7.42 o
  14   8   0       16.62       22.57      4.51 o
   1   9   0       73.84       76.29      3.04 o
   3   9   0      438.08      443.76      7.85 o
   5   9   0      188.73      195.97      5.06 o
   7   9   0      332.44      328.89      7.74 o
   9   9   0       33.24       34.44      3.54 o
  11   9   0        5.97        7.63      3.86 o
  13   9   0       59.09       66.24      7.75 o
   0  10   0       80.88       89.73      6.12 o
   2  10   0       72.65       79.81      3.35 o
   4  10   0      165.62      161.06      4.71 o
   6  10   0      312.69      306.12     10.67 o
   8  10   0        2.18        0.47      2.01 o
  10  10   0       22.24       21.03      3.40 o
  12  10   0       56.98       62.10     15.13 o
  14  10   0       15.07       22.92      7.30 o
   1  11   0      138.54      149.32      5.72 o
   3  11   0      407.61      369.42      9.45 o
   5  11   0      211.98      198.68      6.88 o
   7  11   0        2.64        4.71      3.49 o
   9  11   0       15.62       11.08      3.16 o
  11  11   0       65.23       72.95      8.11 o
  13  11   0       11.33       26.20      6.51 o
   0  12   0        4.02       -1.35      3.75 o
   2  12   0      379.90      353.34      9.55 o
   4  12   0      138.17      135.85      6.99 o
   6  12   0        1.98       -0.37      2.12 o
   8  12   0      120.24      134.60      7.21 o
  10  12   0       27.37       27.46      6.30 o
  12  12   0        7.68       19.19      9.27 o
   1  13   0       11.72       11.38      2.55 o
   3  13   0       10.59        9.90      2.87 o
   5  13   0      123.53      121.54      6.23 o
   7  13   0       28.45       32.28      6.28 o
   9  13   0       53.19       68.55      8.22 o
  11  13   0       19.11       25.53      6.94 o
   0  14   0        0.18       -0.02      2.95 o
   2  14   0      112.54       98.12      6.19 o
   4  14   0       47.86       46.45      6.93 o
   6  14   0       13.48       17.72      5.50 o
   8  14   0        5.59       -0.18      5.83 o
   1  15   0        4.80       12.32      5.00 o
   3  15   0       90.00       94.20     13.40 o
   5  15   0       22.36       31.60      6.68 o
   7  15   0       10.12        5.63      5.35 o
   0  16   0       45.97       77.23     12.96 o
   2  16   0       21.47       30.83      6.90 o
   4  16   0       15.99        5.24      5.16 o
 -17   1   1       21.63       24.85      6.75 o
 -15   1   1      133.64      133.81      6.10 o
 -13   1   1      387.92      387.00      7.80 o
 -11   1   1       31.64       31.95      2.31 o
  -9   1   1     2638.15     2632.79     26.42 o
  -7   1   1       28.53       31.89      1.57 o
  -5   1   1      665.26      658.51      6.14 o
  -3   1   1       71.35       67.88      1.11 o
  -1   1   1     3721.85     3522.27     40.07 o
   1   1   1      784.69      831.68      6.50 o
   3   1   1       83.49       63.53      1.25 o
   5   1   1     4505.59     4697.41     36.56 o
   7   1   1      575.58      607.35      7.97 o
   9   1   1      757.96      717.76      9.61 o
  11   1   1      315.89      308.92      6.07 o
  13   1   1       72.92       67.13      4.37 o
  15   1   1       22.34       24.16      3.62 o
 -18   2   1       26.34       27.42     13.89 o
 -16   2   1       15.96       15.72      3.16 o
 -14   2   1      178.68      179.11      5.44 o
 -12   2   1       16.23       14.10      1.87 o
 -10   2   1       24.45       24.29      1.69 o
  -8   2   1      165.19      158.20      3.31 o
  -6   2   1      511.12      509.44      6.60 o
  -4   2   1       95.53      100.50      1.64 o
  -2   2   1    27798.32    25610.95    193.14 o
   0   2   1     3884.63     3700.38     28.35 o
   2   2   1     2286.57     2214.18     17.34 o
   4   2   1     1630.58     1714.28     14.78 o
   6   2   1      513.67      478.94      6.14 o
   8   2   1       39.37       33.87      2.52 o
  10   2   1      277.76      275.21      5.90 o
  12   2   1       15.46       10.33      3.38 o
  14   2   1       29.36       34.64      3.75 o
  16   2   1       18.19       25.01      4.01 o
 -17   3   1        9.64       -0.50      3.87 o
 -15   3   1       59.86       58.10      4.00 o
 -13   3   1      539.94      550.84      9.89 o
 -11   3   1      255.16      242.28      6.48 o
  -9   3   1      613.33      587.63      7.95 o
  -7   3   1       97.08       91.72      2.37 o
  -5   3   1      460.00      413.63      5.11 o
  -3   3   1    12278.74    11625.34     87.13 o
  -1   3   1     1445.22     1456.81     12.84 o
   1   3   1     2410.94     2343.00     18.39 o
   3   3   1     1146.58     1149.18     10.89 o
   5   3   1      453.85      474.10      5.60 o
   7   3   1      150.85      142.87      3.54 o
   9   3   1      539.80      511.77      7.72 o
  11   3   1      929.61      865.28     12.62 o
  13   3   1       32.41       36.60      4.68 o
  15   3   1       38.60       48.03      5.51 o
 -16   4   1       29.60       23.40      4.20 o
 -14   4   1      291.69      281.67      7.54 o
 -12   4   1       53.68       57.41      4.80 o
 -10   4   1      273.83      259.76      5.28 o
  -8   4   1       60.08       62.52      2.79 o
  -6   4   1      725.13      719.43      8.41 o
  -4   4   1      256.94      295.82      3.84 o
  -2   4   1      262.32      270.02      3.32 o
   0   4   1      640.63      625.92      6.40 o
   2   4   1     1087.34     1085.29     10.90 o
   4   4   1      363.86      435.98      6.26 o
   6   4   1       83.31       86.95      2.54 o
   8   4   1        6.22        6.31      1.40 o
  10   4   1       60.31       56.29      2.94 o
  12   4   1        5.78        3.19      2.01 o
  14   4   1       16.68       24.30      3.50 o
  16   4   1        2.86        0.65      3.34 o
 -17   5   1       18.21       18.51      5.72 o
 -15   5   1        5.77        8.18      3.13 o
 -13   5   1       28.92       29.69      2.78 o
 -11   5   1     1021.49      995.07     13.50 o
  -9   5   1       56.76       55.40      2.50 o
  -7   5   1      920.64      904.45     11.39 o
  -5   5   1     1135.61     1172.12     14.91 o
  -3   5   1     1780.69     1866.47     18.71 o
  -1   5   1     4194.64     4218.53     40.43 o
   1   5   1      834.87      849.73      9.78 o
   3   5   1     2201.86     2322.01     24.81 o
   5   5   1      377.78      412.54      8.59 o
   7   5   1      625.61      575.56      8.50 o
   9   5   1      159.10      146.75      4.24 o
  11   5   1      184.51      171.90      9.57 o
  13   5   1       24.63       24.23      3.65 o
  15   5   1       51.07       72.72      6.87 o
 -16   6   1        3.68        5.45      3.40 o
 -14   6   1       74.95       64.04      4.82 o
 -12   6   1      526.63      517.72      9.58 o
 -10   6   1      814.60      827.59     12.48 o
  -8   6   1      113.74      123.43      4.06 o
  -6   6   1      780.63      836.61     10.77 o
  -4   6   1      415.90      479.65      6.80 o
  -2   6   1      888.25      928.48     10.47 o
   0   6   1      141.03      168.16      3.54 o
   2   6   1     1235.33     1298.62     14.98 o
   4   6   1      142.60      138.71      3.75 o
   6   6   1      289.63      256.34      5.04 o
   8   6   1     1762.87     1663.68     19.93 o
  10   6   1      183.16      186.70      5.94 o
  12   6   1      144.41      147.23      6.15 o
  14   6   1       33.53       46.01      4.52 o
 -15   7   1        3.11        2.32      3.41 o
 -13   7   1      161.43      165.39      6.32 o
 -11   7   1      106.54      101.49      4.04 o
  -9   7   1      649.78      615.76     10.07 o
  -7   7   1      444.07      450.67      7.30 o
  -5   7   1     1014.73     1103.46     13.53 o
  -3   7   1      405.44      462.39      7.36 o
  -1   7   1      890.08      965.03     12.89 o
   1   7   1      597.32      621.18     10.48 o
   3   7   1        0.19        0.10      0.93 o
   5   7   1      478.48      426.70      7.27 o
   7   7   1     1290.96     1273.91     16.00 o
   9   7   1       47.52       53.14      3.45 o
  11   7   1      101.58       99.67      5.11 o
  13   7   1       71.37       72.89      5.05 o
  15   7   1        6.81        4.83      4.83 o
 -16   8   1       74.84       88.92     21.24 o
 -14   8   1       98.52      101.61      6.87 o
 -12   8   1       54.49       55.64      3.80 o
 -10   8   1      327.53      333.12      7.99 o
  -8   8   1      294.71      297.17      7.06 o
  -6   8   1        9.78        8.79      1.52 o
  -4   8   1       57.65       61.02      2.51 o
  -2   8   1       74.40       77.98      2.64 o
   0   8   1      632.88      683.29     10.00 o
   2   8   1      201.87      213.78      4.94 o
   4   8   1      979.33      968.92     13.79 o
   6   8   1      811.59      813.07     12.43 o
   8   8   1      598.19      574.81     12.46 o
  10   8   1      333.23      317.57      8.91 o
  12   8   1       42.85       46.96      4.26 o
  14   8   1      121.90      138.32      8.02 o
 -15   9   1       17.68       14.67      5.46 o
 -13   9   1      167.67      175.65      9.34 o
 -11   9   1       77.26       83.97      5.74 o
  -9   9   1      351.57      358.79      8.39 o
  -7   9   1      506.72      496.93      9.74 o
  -5   9   1      163.26      156.51      4.94 o
  -3   9   1      231.11      242.51      5.58 o
  -1   9   1      332.40      321.45      5.82 o
   1   9   1      234.37      217.92      4.78 o
   3   9   1      485.00      454.23      9.02 o
   5   9   1      430.46      412.85      8.83 o
   7   9   1      161.70      155.67      6.03 o
   9   9   1       91.92       84.89      5.52 o
  11   9   1       31.91       24.52      4.75 o
  13   9   1      121.72      131.75      7.86 o
 -14  10   1        0.32        3.32      7.24 o
 -12  10   1       14.92       12.06      4.06 o
 -10  10   1       50.32       59.72      4.44 o
  -8  10   1       22.73       17.72      2.89 o
  -6  10   1      285.30      297.87      7.27 o
  -4  10   1       12.79       13.00      2.08 o
  -2  10   1      491.85      488.17     10.36 o
   0  10   1        9.70        8.26      1.89 o
   2  10   1     1248.19     1225.86     18.70 o
   4  10   1      445.84      435.24      9.28 o
   6  10   1      315.64      310.42      8.79 o
   8  10   1      179.85      182.68      7.88 o
  10  10   1       13.31       17.72      3.63 o
  12  10   1       30.57       29.63      5.83 o
 -13  11   1       21.82       23.86      6.21 o
 -11  11   1       70.79       78.96      6.76 o
  -9  11   1        8.14       11.27      3.73 o
  -7  11   1      379.03      360.19      9.69 o
  -5  11   1      237.50      260.94      7.77 o
  -3  11   1        6.53       -0.29      1.73 o
  -1  11   1      196.66      191.73      5.76 o
   1  11   1      229.15      237.12      7.19 o
   3  11   1       95.76      100.86      6.61 o
   5  11   1       24.70       23.30      3.25 o
   7  11   1       65.38       65.68      5.16 o
   9  11   1       30.79       40.18      6.51 o
  11  11   1      100.49      109.96      7.21 o
 -12  12   1       42.78       59.67      7.97 o
 -10  12   1       30.83       33.69      5.36 o
  -8  12   1        8.32        6.60      3.74 o
  -6  12   1      220.59      198.71     11.00 o
  -4  12   1      229.92      205.17      7.08 o
  -2  12   1       30.80       28.03      3.24 o
   0  12   1      236.86      226.78      6.86 o
   2  12   1       25.58       31.43      3.52 o
   4  12   1       46.41       44.28      6.14 o
   6  12   1       31.24       33.64      4.39 o
   8  12   1       15.52       16.23      4.55 o
  10  12   1       10.66        3.28      4.56 o
 -11  13   1       31.30       37.49      7.21 o
  -9  13   1       18.11       11.33      5.18 o
  -7  13   1        6.76        4.89      3.83 o
  -5  13   1       78.22       65.47      6.11 o
  -3  13   1       67.48       71.20      6.12 o
  -1  13   1        5.06        1.34      1.98 o
   1  13   1      228.95      237.67      9.00 o
   3  13   1       60.49       71.71      5.50 o
   5  13   1       41.65       45.49      5.32 o
   7  13   1       62.19       62.03      5.62 o
   9  13   1       39.02       59.21      8.13 o
 -10  14   1       46.47       36.81      7.44 o
  -8  14   1       10.41       26.07      6.29 o
  -6  14   1        6.92        4.91      4.61 o
  -4  14   1      152.60      127.72     13.98 o
  -2  14   1       24.87       24.36      3.88 o
   0  14   1       30.97       27.04      5.66 o
   2  14   1       83.98       74.36      5.71 o
   4  14   1        7.66        4.14      6.10 o
   6  14   1       81.51       85.76      6.62 o
   8  14   1       21.55       29.93      6.81 o
  -7  15   1        8.52        9.90      5.51 o
  -5  15   1       57.49       57.94     10.43 o
  -3  15   1        0.03       -1.00      3.75 o
  -1  15   1       36.32       37.74      4.83 o
   1  15   1        3.53        0.85      4.87 o
   3  15   1       40.21       40.41      8.69 o
   5  15   1       13.89       13.55      5.68 o
  -4  16   1        6.75        6.94      6.12 o
  -2  16   1        5.12        6.06      5.03 o
   0  16   1        9.36       23.41      6.13 o
   2  16   1       86.75       88.40      9.27 o
 -18   0   2        5.85        5.25      5.83 o
 -16   0   2      315.28      315.68     14.03 o
 -14   0   2      297.18      301.16      9.59 o
 -12   0   2      242.43      229.75      7.55 o
 -10   0   2       10.13        9.88      1.68 o
  -8   0   2     1811.09     1848.44     21.63 o
  -6   0   2     2495.75     2496.80     27.69 o
  -4   0   2    36008.57    35008.67    371.75 o
  -2   0   2     9770.40     9706.10    291.76 o
   0   0   2     8663.39     8523.73     99.03 o
   2   0   2     6113.80     6253.13     67.31 o
   4   0   2      877.85      928.71     12.00 o
   6   0   2      994.36      957.03     15.93 o
   8   0   2      280.44      260.59     10.93 o
  10   0   2      583.85      504.87     13.23 o
  12   0   2      188.14      182.59     10.95 o
  14   0   2      139.34      175.68     14.01 o
 -19   1   2       21.70       23.63      6.03 o
 -17   1   2       38.69       38.96      5.18 o
 -15   1   2       12.37       11.99      2.25 o
 -13   1   2      170.63      162.78      5.59 o
 -11   1   2      146.66      157.55      3.48 o
  -9   1   2      742.41      733.53      7.49 o
  -7   1   2        2.01        5.96      0.72 o
  -5   1   2      489.15      521.80      4.70 o
  -3   1   2    31503.86    29537.16    292.93 o
  -1   1   2      840.67      742.49      9.31 o
   1   1   2      588.14      533.29      4.71 o
   3   1   2     1087.09     1123.41     10.10 o
   5   1   2      707.34      744.46      8.02 o
   7   1   2     1024.90     1007.84     12.06 o
   9   1   2      314.17      295.67      6.04 o
  11   1   2      127.31      109.45      5.34 o
  13   1   2       37.29       36.70      3.80 o
  15   1   2       66.98       81.54      7.65 o
 -18   2   2       47.05       50.03      7.68 o
 -16   2   2      511.46      542.86     13.41 o
 -14   2   2      107.50      100.53      4.47 o
 -12   2   2      551.32      548.35      9.14 o
 -10   2   2      292.55      283.55      4.58 o
  -8   2   2      186.41      190.81      3.19 o
  -6   2   2     1744.58     1822.00     15.28 o
  -4   2   2     8019.29     7766.64     58.39 o
  -2   2   2     1436.35     1402.58     17.29 o
   0   2   2     2714.42     2534.53     21.50 o
   2   2   2      105.86       96.70      1.78 o
   4   2   2      849.66      884.57      9.40 o
   6   2   2      912.53      941.73     10.01 o
   8   2   2      842.23      850.54     11.72 o
  10   2   2      877.07      805.43     14.70 o
  12   2   2        9.52       14.51      2.62 o
  14   2   2       28.52       23.26      4.22 o
 -17   3   2       66.92       68.61      6.34 o
 -15   3   2      148.47      136.93      5.55 o
 -13   3   2      597.47      596.60     12.03 o
 -11   3   2      658.65      671.38      9.15 o
  -9   3   2      290.89      294.19      4.44 o
  -7   3   2      571.78      630.53      7.46 o
  -5   3   2      651.08      652.66      7.23 o
  -3   3   2     4985.30     4988.33     43.62 o
  -1   3   2      426.12      458.44      5.19 o
   1   3   2     1843.39     1955.84     17.19 o
   3   3   2     5429.53     5737.79     50.26 o
   5   3   2      656.71      669.90      7.49 o
   7   3   2      745.29      711.96      9.28 o
   9   3   2      508.52      517.15      9.27 o
  11   3   2       49.98       44.30      3.22 o
  13   3   2        9.98        6.84      3.03 o
  15   3   2       11.89       11.40      4.80 o
 -18   4   2       37.86       43.18      8.83 o
 -16   4   2       67.26       81.67     12.46 o
 -14   4   2        0.40       -1.64      1.64 o
 -12   4   2      314.30      303.42      6.46 o
 -10   4   2       52.90       47.68      2.15 o
  -8   4   2      308.68      340.75      4.75 o
  -6   4   2     1717.20     1820.59     16.28 o
  -4   4   2      440.80      444.38      5.80 o
  -2   4   2      186.34      183.79      3.48 o
   0   4   2      636.67      621.72      6.31 o
   2   4   2      944.44      941.49      9.29 o
   4   4   2      331.44      343.41      4.59 o
   6   4   2      329.59      318.92      5.28 o
   8   4   2      491.69      476.05      8.52 o
  10   4   2      649.28      617.63     10.90 o
  12   4   2       66.76       72.57      5.89 o
  14   4   2        6.54        8.13      3.50 o
 -17   5   2        5.96        2.85      4.26 o
 -15   5   2      194.41      191.50      6.71 o
 -13   5   2      179.13      181.62      5.74 o
 -11   5   2        7.57        8.20      1.72 o
  -9   5   2      173.67      173.74      3.49 o
  -7   5   2      422.30      381.49      6.09 o
  -5   5   2     3122.73     3253.28     34.62 o
  -3   5   2      210.86      175.91      3.20 o
  -1   5   2      340.85      339.98      4.70 o
   1   5   2      502.78      566.01      6.26 o
   3   5   2      224.06      261.64      4.42 o
   5   5   2        5.28        9.29      1.28 o
   7   5   2      810.57      771.78     10.81 o
   9   5   2      390.15      358.05      9.13 o
  11   5   2        9.92       14.47      2.64 o
  13   5   2       71.98       91.55      6.43 o
 -16   6   2      137.66      143.17      8.33 o
 -14   6   2       37.00       40.34      3.70 o
 -12   6   2      635.50      626.07     10.59 o
 -10   6   2       71.38       66.78      3.18 o
  -8   6   2      264.14      268.64      4.89 o
  -6   6   2      120.23      124.25      2.81 o
  -4   6   2     1390.29     1411.36     15.82 o
  -2   6   2      522.17      547.63      7.22 o
   0   6   2      101.88      122.31      2.64 o
   2   6   2      299.69      388.85      5.32 o
   4   6   2        1.72        3.72      1.22 o
   6   6   2      454.63      438.64      7.23 o
   8   6   2      845.19      826.69     13.88 o
  10   6   2       13.58       10.02      2.53 o
  12   6   2       60.96       64.87      5.38 o
  14   6   2       54.85       40.03      6.97 o
 -17   7   2       22.14       28.13      6.12 o
 -15   7   2        0.74       -2.66      2.66 o
 -13   7   2       22.34       21.27      2.95 o
 -11   7   2      436.73      425.07      8.20 o
  -9   7   2       38.14       41.49      2.75 o
  -7   7   2      484.20      483.99     10.84 o
  -5   7   2      154.80      177.18      5.78 o
  -3   7   2      149.75      178.64      3.47 o
  -1   7   2     1321.49     1324.43     15.57 o
   1   7   2      193.53      179.40      3.56 o
   3   7   2      218.79      215.39      4.52 o
   5   7   2       75.20       72.88      3.80 o
   7   7   2       57.14       58.58      3.37 o
   9   7   2      487.08      469.77     11.43 o
  11   7   2       50.07       58.08      5.63 o
  13   7   2      196.59      240.53     10.05 o
 -16   8   2       10.17        6.55      4.54 o
 -14   8   2      175.18      171.77      7.46 o
 -12   8   2       88.91       94.17      4.96 o
 -10   8   2      357.82      349.40      7.99 o
  -8   8   2       79.54       79.58      3.60 o
  -6   8   2      106.02      106.81      3.55 o
  -4   8   2       10.83       10.56      1.96 o
  -2   8   2       92.62      100.90      2.94 o
   0   8   2      333.31      318.27      6.39 o
   2   8   2      231.85      255.58      5.56 o
   4   8   2      633.43      611.93     11.06 o
   6   8   2      574.92      545.57     10.77 o
   8   8   2       18.35       24.64      7.20 o
  10   8   2       25.44       30.84      4.17 o
  12   8   2       16.27       17.55      4.15 o
 -15   9   2      180.38      211.13     17.71 o
 -13   9   2        1.44        2.70      3.29 o
 -11   9   2       62.22       57.35      4.54 o
  -9   9   2       81.04       71.75      3.79 o
  -7   9   2      125.65      120.55      4.37 o
  -5   9   2       85.11       86.81      3.67 o
  -3   9   2      163.01      166.65      4.45 o
  -1   9   2      680.42      697.88     12.05 o
   1   9   2      138.11      139.20      5.69 o
   3   9   2      137.48      129.60      5.41 o
   5   9   2     1018.51     1000.68     16.42 o
   7   9   2       25.97       18.21      3.39 o
   9   9   2       30.60       26.30      4.48 o
  11   9   2       31.56       51.91      5.47 o
 -14  10   2       13.07       21.35      7.11 o
 -12  10   2       23.68       24.56      4.65 o
 -10  10   2       43.19       56.28      5.45 o
  -8  10   2       58.07       61.75      3.60 o
  -6  10   2      123.10      111.18      4.36 o
  -4  10   2       66.84       61.33      3.31 o
  -2  10   2      551.00      545.92     10.21 o
   0  10   2       52.33       52.05      3.52 o
   2  10   2      374.82      378.67      8.50 o
   4  10   2      386.86      382.14     10.77 o
   6  10   2      165.50      154.82      7.06 o
   8  10   2        7.98       14.49      3.47 o
  10  10   2       27.17       36.32      4.88 o
  12  10   2        9.10       10.88      4.09 o
 -13  11   2       22.54       28.07      5.65 o
 -11  11   2       44.02       48.53      5.62 o
  -9  11   2      119.81      115.57      7.13 o
  -7  11   2      370.54      348.88      9.90 o
  -5  11   2      129.65      118.07      4.67 o
  -3  11   2       29.66       27.83      3.77 o
  -1  11   2      513.69      498.09     12.18 o
   1  11   2      418.44      396.19      9.81 o
   3  11   2      126.96      123.74      6.08 o
   5  11   2      104.35      102.79      5.94 o
   7  11   2       57.48       51.37      4.92 o
   9  11   2       48.68       57.07      5.55 o
  11  11   2      135.62      170.27      9.03 o
 -12  12   2       44.23       49.55      6.19 o
 -10  12   2       11.54       15.73      4.30 o
  -8  12   2       33.13       36.57      6.49 o
  -6  12   2      136.23      128.63      7.44 o
  -4  12   2       36.66       38.51      4.72 o
  -2  12   2       61.19       55.70      4.48 o
   0  12   2      123.68      121.97     10.07 o
   2  12   2       62.76       61.50      4.91 o
   4  12   2       30.72       31.14      4.19 o
   6  12   2        9.55        7.20      3.27 o
   8  12   2       19.85       23.24      4.30 o
  10  12   2       15.71       12.62      4.26 o
 -11  13   2       18.06       17.35      4.89 o
  -9  13   2        6.39        2.10      3.89 o
  -7  13   2       43.49       41.13      5.40 o
  -5  13   2       68.16       70.94      9.31 o
  -3  13   2        0.89       -0.79      2.95 o
  -1  13   2      155.81      145.31      7.07 o
   1  13   2       28.65       25.62      3.88 o
   3  13   2       24.52       24.39      5.50 o
   5  13   2      141.72      150.68     10.78 o
   7  13   2       24.86       20.82      4.46 o
 -10  14   2        1.20        3.84      4.24 o
  -8  14   2       11.20        1.90      3.96 o
  -6  14   2       39.32       32.12      5.25 o
  -4  14   2       26.95       28.66      5.04 o
  -2  14   2        5.86        0.14      2.79 o
   0  14   2       55.14       56.57      5.24 o
   2  14   2        2.83        1.21      2.75 o
   4  14   2       22.07       31.78      4.66 o
   6  14   2        2.36        4.04      3.66 o
  -7  15   2       39.06       41.22      6.42 o
  -5  15   2       41.91       51.37      6.97 o
  -3  15   2       32.29       39.05      4.98 o
  -1  15   2       70.24       64.84      6.70 o
   1  15   2      110.80      141.72     12.27 o
   3  15   2       29.68       36.25      5.12 o
   5  15   2       44.55       51.63      5.94 o
  -4  16   2       13.12       15.07      4.21 o
  -2  16   2        4.99       10.06      3.91 o
   0  16   2       27.54       19.33      5.52 o
 -19   1   3       43.93       57.16     11.46 o
 -17   1   3       47.97       51.21      4.68 o
 -15   1   3       79.78       77.37      4.73 o
 -13   1   3      471.47      461.59      8.14 o
 -11   1   3      112.56      112.45      2.73 o
  -9   1   3      291.06      311.78      4.27 o
  -7   1   3       49.01       50.87      1.40 o
  -5   1   3     3102.18     3241.78     32.41 o
  -3   1   3      721.87      789.17     12.61 o
  -1   1   3       51.29       50.47      1.25 o
   1   1   3     1119.96     1135.59     11.70 o
   3   1   3      658.70      730.94      7.63 o
   5   1   3      450.37      419.29      5.27 o
   7   1   3     1267.76     1205.33     16.42 o
   9   1   3      133.79      123.90      4.91 o
  11   1   3       26.98       29.77      3.33 o
  13   1   3        1.80        2.17      3.38 o
 -18   2   3       45.81       55.53      5.18 o
 -16   2   3       76.03       74.46      5.01 o
 -14   2   3      153.91      151.93      5.25 o
 -12   2   3       45.74       48.39      2.56 o
 -10   2   3      125.04      134.24      2.69 o
  -8   2   3      215.07      232.69      3.65 o
  -6   2   3     1008.42     1043.65     10.52 o
  -4   2   3      452.81      465.00      6.34 o
  -2   2   3      239.36      244.26      3.75 o
   0   2   3      640.99      717.21      7.73 o
   2   2   3     1744.91     1856.13     16.67 o
   4   2   3        5.85        9.47      0.99 o
   6   2   3      880.30      849.43      9.54 o
   8   2   3      203.45      195.78      5.29 o
  10   2   3       59.90       56.78      4.08 o
  12   2   3       82.48       81.99      6.14 o
  14   2   3        5.72        2.60      4.82 o
 -19   3   3        5.79        6.30      4.58 o
 -17   3   3      148.95      159.66      8.32 o
 -15   3   3      297.07      291.36      8.81 o
 -13   3   3       85.93       79.26      3.33 o
 -11   3   3       12.75       15.51      1.39 o
  -9   3   3      291.88      299.18      4.10 o
  -7   3   3     2918.27     3002.35     25.78 o
  -5   3   3     1572.21     1637.53     15.91 o
  -3   3   3      885.56      829.26     26.86 o
  -1   3   3     1322.41     1430.67     13.43 o
   1   3   3       56.69       59.41      1.67 o
   3   3   3      417.43      388.93      4.94 o
   5   3   3      263.63      256.01      4.10 o
   7   3   3      399.21      359.90      7.14 o
   9   3   3       19.10       14.99      2.21 o
  11   3   3        5.81        0.56      2.21 o
  13   3   3       29.82       43.19      5.90 o
 -18   4   3       39.54       40.65      5.44 o
 -16   4   3        8.89        8.29      3.06 o
 -14   4   3      498.30      485.47     10.12 o
 -12   4   3      160.16      153.85      4.31 o
 -10   4   3       89.59      105.91      2.70 o
  -8   4   3      224.51      229.02      3.68 o
  -6   4   3     1569.59     1582.59     15.88 o
  -4   4   3      357.69      380.28      4.92 o
  -2   4   3      810.96      778.54      8.42 o
   0   4   3     1942.94     2145.57     21.24 o
   2   4   3       22.04       17.01      1.23 o
   4   4   3        9.55        7.21      1.13 o
   6   4   3      728.86      680.65     10.52 o
   8   4   3      499.99      420.61      8.22 o
  10   4   3        8.21        4.69      2.32 o
  12   4   3        5.69       10.09      3.88 o
 -17   5   3       82.60       76.99      7.77 o
 -15   5   3      137.00      144.71      6.47 o
 -13   5   3       54.48       50.14      3.44 o
 -11   5   3       84.05       86.84      4.51 o
  -9   5   3      126.34      126.36      2.88 o
  -7   5   3      392.98      408.74      6.06 o
  -5   5   3     2338.77     2436.43     25.40 o
  -3   5   3      627.88      624.58      7.30 o
  -1   5   3      818.33      846.93     11.41 o
   1   5   3     1582.43     1656.63     16.35 o
   3   5   3      516.71      519.47      7.89 o
   5   5   3      275.24      255.32      9.46 o
   7   5   3      151.04      152.29      5.00 o
   9   5   3      171.39      162.59      5.90 o
  11   5   3       61.64       65.04      6.11 o
  13   5   3       37.03       36.61      5.93 o
 -18   6   3       43.97       39.96      5.90 o
 -16   6   3        9.05        7.80      3.27 o
 -14   6   3       61.99       63.39      4.07 o
 -12   6   3      262.67      274.15      7.09 o
 -10   6   3      138.78      143.20      4.03 o
  -8   6   3      209.46      234.10      4.83 o
  -6   6   3      237.63      238.37      4.72 o
  -4   6   3      433.20      424.14      8.01 o
  -2   6   3      103.57      102.05      2.85 o
   0   6   3      249.48      258.06      4.59 o
   2   6   3        4.20        4.26      1.14 o
   4   6   3      334.63      332.54      6.45 o
   6   6   3      130.92      133.52      4.61 o
   8   6   3       99.37       82.55      4.65 o
  10   6   3        2.52        1.78      2.61 o
  12   6   3        2.28       -0.03      3.47 o
 -17   7   3       56.08       76.19      7.10 o
 -15   7   3        8.53        2.46      2.86 o
 -13   7   3      260.65      268.45      7.80 o
 -11   7   3       79.10       85.04      4.10 o
  -9   7   3       77.34       80.87      3.42 o
  -7   7   3        6.76        8.81      1.37 o
  -5   7   3       45.05       45.84      2.15 o
  -3   7   3       41.65       41.72      2.32 o
  -1   7   3       28.88       30.38      1.88 o
   1   7   3      302.52      301.77     10.68 o
   3   7   3      493.56      470.52      8.08 o
   5   7   3      551.49      488.29     10.82 o
   7   7   3      242.25      219.08      7.23 o
   9   7   3       43.99       39.96      4.33 o
  11   7   3       57.33       65.81      6.00 o
 -16   8   3      109.60      117.12      7.90 o
 -14   8   3      102.46      104.29      7.94 o
 -12   8   3      225.53      224.59      7.68 o
 -10   8   3      266.84      239.53      9.41 o
  -8   8   3      235.44      237.06      5.87 o
  -6   8   3       47.18       41.36      2.36 o
  -4   8   3     1522.49     1524.18     20.30 o
  -2   8   3      144.26      142.52      3.86 o
   0   8   3      553.54      559.38      9.11 o
   2   8   3      767.92      713.44     14.00 o
   4   8   3     1236.93     1202.31     20.53 o
   6   8   3      192.20      181.92      6.59 o
   8   8   3      174.30      176.77      8.70 o
  10   8   3       61.42       62.75      6.44 o
  12   8   3      104.73      115.45     11.01 o
 -15   9   3        1.22        2.44      4.79 o
 -13   9   3       16.08       20.80      4.35 o
 -11   9   3       39.76       34.70      3.85 o
  -9   9   3      169.53      181.57      6.62 o
  -7   9   3       10.91       10.93      1.93 o
  -5   9   3      120.07      133.08      4.38 o
  -3   9   3      307.82      312.62      6.29 o
  -1   9   3     1050.82      987.11     17.12 o
   1   9   3      364.42      346.51      8.51 o
   3   9   3      159.32      155.76      7.63 o
   5   9   3      434.26      403.73     10.17 o
   7   9   3       42.17       39.32      4.30 o
   9   9   3       23.02       14.15      3.57 o
  11   9   3      143.85      146.77      9.78 o
 -16  10   3        9.54       -7.53      8.58 o
 -14  10   3       25.19       21.35      6.17 o
 -12  10   3       21.62       12.46      4.94 o
 -10  10   3      389.25      385.45     10.55 o
  -8  10   3       71.29       74.73      4.73 o
  -6  10   3      222.39      205.45      6.97 o
  -4  10   3      134.54      137.80      5.75 o
  -2  10   3      602.73      579.98      9.61 o
   0  10   3      260.10      257.03      7.41 o
   2  10   3      245.37      247.73      9.07 o
   4  10   3       89.36       92.17      5.36 o
   6  10   3       32.14       31.61      4.09 o
   8  10   3       65.08       70.10     11.21 o
  10  10   3      173.96      239.60     12.16 o
 -15  11   3       58.86       68.25     13.98 o
 -13  11   3       28.47       49.64      9.07 o
 -11  11   3       23.91       25.13      4.62 o
  -9  11   3        3.25        0.61      2.71 o
  -7  11   3       17.82       15.26      3.12 o
  -5  11   3       17.27       19.02      3.13 o
  -3  11   3      205.61      208.69      7.38 o
  -1  11   3       34.08       32.17      3.30 o
   1  11   3       73.40       71.77      5.15 o
   3  11   3      192.67      184.74      9.15 o
   5  11   3       18.77       20.27      4.76 o
   7  11   3       79.53       78.23      6.12 o
   9  11   3        4.77       -1.04      5.58 o
 -14  12   3       30.19       40.95     12.35 o
 -12  12   3        5.39        7.72      5.18 o
 -10  12   3       99.21       99.51      7.19 o
  -8  12   3      195.69      178.15      9.01 o
  -6  12   3       10.74       14.92      3.32 o
  -4  12   3       23.71       28.38      3.76 o
  -2  12   3       66.92       72.51      4.55 o
   0  12   3      111.30      112.34      5.50 o
   2  12   3       15.27       11.16      3.20 o
   4  12   3       71.82       65.49      5.36 o
   6  12   3       13.28       17.66      4.11 o
   8  12   3       16.45       17.36      4.87 o
 -11  13   3       17.01       16.62      6.33 o
  -9  13   3       20.51       20.54      5.98 o
  -7  13   3       51.18       38.52      5.60 o
  -5  13   3       55.14       53.18      8.23 o
  -3  13   3       89.58       80.91      5.39 o
  -1  13   3       29.07       32.73      4.21 o
   1  13   3       88.60       89.12      6.08 o
   3  13   3       67.38       75.00      5.76 o
   5  13   3       91.46      102.01     15.54 o
   7  13   3        2.34        5.49      4.46 o
 -10  14   3       15.91       24.53      7.69 o
  -8  14   3       18.01       12.64      6.55 o
  -6  14   3       17.57        7.84      6.78 o
  -4  14   3       45.40       52.28      6.01 o
  -2  14   3       72.73       66.12      5.58 o
   0  14   3       61.46       66.92      5.73 o
   2  14   3       68.44       77.32      7.92 o
   4  14   3       60.51       68.22      7.20 o
  -7  15   3       19.95       19.95      6.32 o
  -5  15   3        9.98       12.90      5.99 o
  -3  15   3        2.25        4.38      3.74 o
  -1  15   3       11.35       16.15      6.43 o
   1  15   3       17.21       32.06     12.44 o
   3  15   3       33.01       40.73      6.28 o
 -18   0   4       43.68       48.92      6.62 o
 -16   0   4      251.26      242.58     11.17 o
 -14   0   4       54.41       49.54      6.61 o
 -12   0   4      274.13      283.98      7.04 o
 -10   0   4      285.07      289.88      8.91 o
  -8   0   4     2143.28     2092.65     27.84 o
  -6   0   4     4900.52     4732.00    164.93 o
  -4   0   4     1383.74     1404.22     37.76 o
  -2   0   4     1875.60     1916.87     36.19 o
   0   0   4      607.82      614.50     12.13 o
   2   0   4     1141.77     1220.48     18.76 o
   4   0   4     2196.88     2089.70     27.58 o
   6   0   4      419.54      420.93     10.92 o
   8   0   4      252.86      238.67     16.08 o
  10   0   4      155.14      195.71     10.84 o
  12   0   4      229.15      256.17     16.98 o
 -19   1   4       74.77       69.94      5.66 o
 -17   1   4      162.20      167.31      7.11 o
 -15   1   4       44.41       48.01      3.84 o
 -13   1   4      130.47      133.61      4.40 o
 -11   1   4      161.90      179.80      3.53 o
  -9   1   4      840.82      899.46     10.82 o
  -7   1   4     1290.95     1326.31     12.40 o
  -5   1   4      214.22      261.47      4.17 o
  -3   1   4      942.85      977.46     25.92 o
  -1   1   4      441.87      416.23      4.82 o
   1   1   4      324.13      309.58      4.36 o
   3   1   4      502.58      476.00      5.84 o
   5   1   4      396.56      387.81      7.07 o
   7   1   4      150.15      154.96      4.67 o
   9   1   4       29.29       29.43      3.57 o
  11   1   4       70.29       92.05      6.40 o
 -18   2   4        1.78       -2.22      2.70 o
 -16   2   4      101.98       96.83      5.29 o
 -14   2   4       53.43       64.51      3.98 o
 -12   2   4       23.58       25.45      2.05 o
 -10   2   4       40.67       47.45      1.65 o
  -8   2   4     1164.54     1163.01     13.13 o
  -6   2   4     4164.12     4239.67     49.86 o
  -4   2   4       22.49       23.48      1.60 o
  -2   2   4      660.44      748.84      8.43 o
   0   2   4      430.08      454.58      6.24 o
   2   2   4      153.17      151.74      3.13 o
   4   2   4     1148.15     1133.37     12.40 o
   6   2   4     1188.57     1126.94     15.68 o
   8   2   4       28.74       24.98      3.16 o
  10   2   4       18.66       14.59      3.28 o
  12   2   4       91.26      129.75     16.44 o
 -19   3   4       90.07       91.12      6.30 o
 -17   3   4       51.84       52.61      4.94 o
 -15   3   4      157.35      148.27      6.12 o
 -13   3   4       30.32       32.64      2.68 o
 -11   3   4      109.16      110.90      3.15 o
  -9   3   4      619.30      650.41      7.21 o
  -7   3   4      413.17      398.46      5.23 o
  -5   3   4       42.90       43.35      1.54 o
  -3   3   4      156.59      170.09      3.83 o
  -1   3   4      726.85      714.03      8.47 o
   1   3   4      237.90      260.09      4.16 o
   3   3   4      579.73      590.61      8.16 o
   5   3   4     1435.61     1417.04     19.97 o
   7   3   4      387.07      327.17      7.92 o
   9   3   4       42.17       42.17      4.10 o
  11   3   4      108.96      131.67      7.84 o
 -18   4   4       47.63       49.48      4.84 o
 -16   4   4       57.87       56.27      4.53 o
 -14   4   4       21.73       21.92      3.07 o
 -12   4   4       36.98       33.05      2.59 o
 -10   4   4       39.35       36.80      1.62 o
  -8   4   4      458.11      500.89      5.83 o
  -6   4   4      685.53      673.03      9.53 o
  -4   4   4      260.31      253.94     12.63 o
  -2   4   4      927.81      958.74      9.65 o
   0   4   4     1834.29     1889.73     19.21 o
   2   4   4      333.78      330.32      5.46 o
   4   4   4      557.25      488.56      8.74 o
   6   4   4      789.25      734.59     14.10 o
   8   4   4       34.85       33.85      3.63 o
  10   4   4       71.64       80.85      7.65 o
  12   4   4       36.10       34.01      5.67 o
 -19   5   4       24.56       17.74     10.17 o
 -17   5   4       13.02       10.39      3.42 o
 -15   5   4      189.46      179.64      7.10 o
 -13   5   4       11.73       18.07      2.78 o
 -11   5   4       75.35       83.14      3.56 o
  -9   5   4       31.18       36.99      1.68 o
  -7   5   4     1084.53     1115.08     12.20 o
  -5   5   4       62.18       61.99      2.15 o
  -3   5   4       85.03       90.26      1.96 o
  -1   5   4       55.85       51.94      2.01 o
   1   5   4      137.76      139.08      3.15 o
   3   5   4       31.58       25.62      2.22 o
   5   5   4      242.27      235.44      9.03 o
   7   5   4      128.81      125.25      5.45 o
   9   5   4       97.68      101.66      5.78 o
  11   5   4      127.77      146.31     13.88 o
 -18   6   4       37.29       33.08      5.30 o
 -16   6   4       20.66       16.90      3.52 o
 -14   6   4      222.39      209.81      7.39 o
 -12   6   4       92.85       90.56      6.33 o
 -10   6   4       94.32       90.27      3.82 o
  -8   6   4      293.10      293.15      5.03 o
  -6   6   4      251.70      255.81      4.87 o
  -4   6   4      110.36      108.62      5.03 o
  -2   6   4       25.92       26.84      1.23 o
   0   6   4       67.86       63.94      2.81 o
   2   6   4      132.70      140.91      4.33 o
   4   6   4       45.97       43.89      3.28 o
   6   6   4      294.40      248.58      7.49 o
   8   6   4       35.46       33.58      4.19 o
  10   6   4       76.29       81.39      7.01 o
 -17   7   4       13.06        7.46      3.91 o
 -15   7   4       17.82       15.38      4.13 o
 -13   7   4      118.81      116.23      8.52 o
 -11   7   4       38.48       32.78      3.30 o
  -9   7   4      109.64      110.43      4.20 o
  -7   7   4      488.87      499.51      7.88 o
  -5   7   4     1017.90     1019.89     12.49 o
  -3   7   4      212.08      197.96      4.96 o
  -1   7   4      231.88      233.89      4.63 o
   1   7   4       55.67       49.39      2.86 o
   3   7   4       94.77       78.73      6.95 o
   5   7   4       31.55       33.87      3.32 o
   7   7   4       60.01       62.48      5.06 o
   9   7   4      120.60      137.05     11.98 o
  11   7   4       21.90       28.93      6.77 o
 -16   8   4       36.43       45.25      7.16 o
 -14   8   4      144.52      146.66     10.86 o
 -12   8   4       53.05       54.66      5.00 o
 -10   8   4      184.16      189.70      6.51 o
  -8   8   4      227.06      232.61      6.92 o
  -6   8   4        5.17        2.82      2.46 o
  -4   8   4      259.05      274.25      5.40 o
  -2   8   4      184.64      192.21      4.09 o
   0   8   4      189.17      184.88      5.80 o
   2   8   4      217.67      194.99      6.26 o
   4   8   4        6.54        9.85      2.89 o
   6   8   4       33.72       34.28      4.17 o
   8   8   4      109.30      104.76      8.29 o
  10   8   4       38.53       59.09      6.70 o
 -15   9   4        2.17        2.82      4.80 o
 -13   9   4        9.38        6.02      4.13 o
 -11   9   4        5.53       -0.49      2.97 o
  -9   9   4       20.75       13.70      2.86 o
  -7   9   4       19.06       15.67      2.76 o
  -5   9   4      200.72      199.75      8.61 o
  -3   9   4      200.02      200.66      6.58 o
  -1   9   4      138.65      138.38      6.59 o
   1   9   4      257.30      266.15      7.60 o
   3   9   4      330.94      320.29      8.76 o
   5   9   4       59.50       61.27      6.74 o
   7   9   4        5.14        8.74      6.77 o
   9   9   4        0.72        0.41      4.60 o
 -16  10   4        6.64       22.38     10.07 o
 -14  10   4        1.88        1.65      4.77 o
 -12  10   4       33.98       37.42      5.00 o
 -10  10   4       19.13       17.35      3.83 o
  -8  10   4        2.23        2.61      2.78 o
  -6  10   4       36.68       32.58      3.45 o
  -4  10   4      370.06      391.19      9.95 o
  -2  10   4      398.70      383.18      9.39 o
   0  10   4      238.59      224.38      7.13 o
   2  10   4      613.16      568.87     12.62 o
   4  10   4        7.96        6.04      2.87 o
   6  10   4        1.46        0.81      3.13 o
   8  10   4       51.40       60.12      6.68 o
 -15  11   4       17.41        9.88      9.52 o
 -13  11   4        7.17        7.97      5.43 o
 -11  11   4      132.96      161.84     20.80 o
  -9  11   4      201.08      190.26      8.73 o
  -7  11   4       17.82       18.81      3.25 o
  -5  11   4      195.42      203.15     10.65 o
  -3  11   4      166.57      158.33      5.63 o
  -1  11   4       31.08       29.09      3.37 o
   1  11   4      119.75      124.81      5.81 o
   3  11   4      146.90      145.91      7.37 o
   5  11   4       72.90       97.22      7.41 o
   7  11   4       24.49       33.41      7.33 o
 -12  12   4       42.84       40.46      6.87 o
 -10  12   4       38.63       27.70     12.27 o
  -8  12   4       31.42       31.99      4.97 o
  -6  12   4       11.11        7.17      3.76 o
  -4  12   4       26.98       32.83      4.59 o
  -2  12   4       35.33       40.70      3.94 o
   0  12   4       17.80       18.18      3.71 o
   2  12   4      100.69      110.84      7.66 o
   4  12   4        7.12        5.04      3.74 o
   6  12   4       10.29       12.88      4.43 o
 -11  13   4       14.07       18.34      5.98 o
  -9  13   4        8.21        0.47      8.27 o
  -7  13   4       15.79        6.91      4.87 o
  -5  13   4        6.68        3.90      4.48 o
  -3  13   4      127.17      111.06      7.60 o
  -1  13   4        3.18        0.16      2.96 o
   1  13   4       92.41      107.89      7.83 o
   3  13   4       29.92       44.39      6.08 o
   5  13   4       18.16       15.98      5.11 o
 -10  14   4       12.59        4.56      5.94 o
  -8  14   4       32.90       55.29      8.22 o
  -6  14   4        7.86        3.78      5.15 o
  -4  14   4        0.66        1.04      3.33 o
  -2  14   4       36.57       51.95     11.03 o
   0  14   4       10.48        3.48      3.72 o
   2  14   4       11.19        5.33      5.76 o
  -7  15   4       29.98       34.34      7.56 o
  -5  15   4       17.86       20.00      4.73 o
  -3  15   4       58.86       61.56      6.99 o
  -1  15   4       34.62       35.78      6.23 o
 -19   1   5       20.67       17.28      3.71 o
 -17   1   5      101.49      117.69      5.84 o
 -15   1   5       66.35       63.07      4.05 o
 -13   1   5       38.15       41.21      3.00 o
 -11   1   5       65.78       73.82      2.39 o
  -9   1   5      258.00      273.86      3.77 o
  -7   1   5      316.99      348.76      5.13 o
  -5   1   5        6.06        5.72      1.96 o
  -3   1   5       95.12       99.51      2.22 o
  -1   1   5      201.46      191.31      3.30 o
   1   1   5      338.48      340.09      4.62 o
   3   1   5     2453.15     2342.83     27.97 o
   5   1   5       53.83       63.59      3.87 o
   7   1   5       44.71       39.26      3.72 o
   9   1   5       72.47       68.71      5.17 o
  11   1   5       84.78      108.16      7.38 o
 -18   2   5       63.37       75.30      6.13 o
 -16   2   5       23.89       24.65      3.26 o
 -14   2   5       19.87       18.93      2.60 o
 -12   2   5       82.31       83.14      3.43 o
 -10   2   5      114.61      120.91      2.62 o
  -8   2   5      432.86      420.39      5.28 o
  -6   2   5       40.70       33.98      2.63 o
  -4   2   5      878.33      931.73     19.85 o
  -2   2   5      200.47      219.20      3.43 o
   0   2   5       87.35       87.55      2.28 o
   2   2   5      245.84      236.22      4.40 o
   4   2   5      196.36      181.29      5.93 o
   6   2   5       32.40       32.51      3.35 o
   8   2   5       60.12       65.16      4.77 o
  10   2   5      159.86      173.41      7.69 o
 -19   3   5       10.91        7.03      3.29 o
 -17   3   5      146.12      143.28      6.42 o
 -15   3   5       13.00        7.69      3.14 o
 -13   3   5       13.57       13.80      2.32 o
 -11   3   5       37.89       36.72      3.47 o
  -9   3   5      200.97      199.78      3.30 o
  -7   3   5      130.74      126.02      3.19 o
  -5   3   5      376.39      412.72      8.54 o
  -3   3   5      283.45      334.28      4.64 o
  -1   3   5     1107.26     1133.60     12.11 o
   1   3   5       23.76       24.05      1.54 o
   3   3   5      239.78      247.70      7.95 o
   5   3   5       60.65       60.20      3.95 o
   7   3   5        8.07        9.47      2.68 o
   9   3   5        5.69        4.84      2.97 o
 -18   4   5       32.57       34.48      4.29 o
 -16   4   5       93.37       93.95      5.17 o
 -14   4   5       23.64       26.75      4.22 o
 -12   4   5       16.88       11.82      2.16 o
 -10   4   5      841.98      834.07     12.12 o
  -8   4   5      290.22      302.27      4.92 o
  -6   4   5      103.81       95.83      3.19 o
  -4   4   5      246.01      246.15      4.23 o
  -2   4   5      335.20      354.98      4.57 o
   0   4   5        3.58        5.57      1.08 o
   2   4   5      421.78      423.55      7.94 o
   4   4   5      530.17      468.99     11.63 o
   6   4   5       72.17       72.49      4.50 o
   8   4   5       10.38        6.18      2.84 o
  10   4   5       64.87       69.87      6.01 o
 -19   5   5       33.27       20.39     10.14 o
 -17   5   5       34.43       37.79      4.23 o
 -15   5   5        5.08        5.84      2.41 o
 -13   5   5       59.88       65.49      3.94 o
 -11   5   5      179.93      164.55      5.51 o
  -9   5   5      105.70      110.92      3.13 o
  -7   5   5      242.47      234.79      5.05 o
  -5   5   5       18.34       18.97      1.38 o
  -3   5   5       84.97       84.36      2.46 o
  -1   5   5       74.49       65.87      2.30 o
   1   5   5        4.27        3.96      2.08 o
   3   5   5       47.29       46.53      3.71 o
   5   5   5      142.90      128.23      6.15 o
   7   5   5       79.47       84.06      5.22 o
   9   5   5        3.51        2.04      2.99 o
 -18   6   5       39.42       34.76      4.54 o
 -16   6   5      151.80      145.95      6.50 o
 -14   6   5       16.25       18.08      3.00 o
 -12   6   5       21.35       21.30      3.50 o
 -10   6   5       80.89       80.74      4.28 o
  -8   6   5      259.48      260.09      5.68 o
  -6   6   5        0.88        1.29      1.78 o
  -4   6   5       14.41       18.03      1.66 o
  -2   6   5      138.54      138.81      4.21 o
   0   6   5       93.87       90.21      3.44 o
   2   6   5      210.60      186.30      6.68 o
   4   6   5      128.68      118.91      5.85 o
   6   6   5      152.11      149.12     13.77 o
   8   6   5       61.40       79.38      5.47 o
 -17   7   5       26.84       23.49      3.99 o
 -15   7   5       77.27       66.53      5.77 o
 -13   7   5      101.61      108.04      6.21 o
 -11   7   5       15.63       18.27      4.30 o
  -9   7   5      187.85      196.84      6.26 o
  -7   7   5      734.56      760.10     12.08 o
  -5   7   5       40.04       44.84      3.31 o
  -3   7   5      160.80      157.23      4.00 o
  -1   7   5        5.10        1.72      1.57 o
   1   7   5       53.94       48.60      3.83 o
   3   7   5      151.55      142.40      6.41 o
   5   7   5      104.91      108.62      6.14 o
   7   7   5        4.68       -0.41      3.08 o
   9   7   5      131.92      139.00      8.12 o
 -16   8   5       37.07       37.50      5.28 o
 -14   8   5       18.39       23.98      4.32 o
 -12   8   5       24.89       27.00      4.04 o
 -10   8   5       36.33       36.04      3.97 o
  -8   8   5       57.62       59.17      4.37 o
  -6   8   5      364.06      356.11      8.36 o
  -4   8   5      443.43      460.09      8.79 o
  -2   8   5      404.93      376.33      8.74 o
   0   8   5      721.45      674.87     15.10 o
   2   8   5      113.32       98.51      5.48 o
   4   8   5       46.43       40.99      7.20 o
   6   8   5        2.04        3.62      3.03 o
   8   8   5       42.45       44.22      6.05 o
 -15   9   5        5.44        5.28      3.79 o
 -13   9   5       20.04       13.42      3.89 o
 -11   9   5       14.34       10.06      3.35 o
  -9   9   5       11.30       12.08      3.22 o
  -7   9   5      397.04      406.28     11.29 o
  -5   9   5      487.43      463.79     12.11 o
  -3   9   5      215.65      205.45      6.54 o
  -1   9   5      378.58      389.28     10.77 o
   1   9   5      155.26      142.36      6.58 o
   3   9   5       23.23       24.07      3.77 o
   5   9   5       27.62       27.71      4.24 o
   7   9   5        0.68        0.14      3.57 o
 -14  10   5       46.18       54.02      6.04 o
 -12  10   5      119.73      106.07      7.23 o
 -10  10   5       27.87       35.11      6.40 o
  -8  10   5       17.09       19.53      3.80 o
  -6  10   5       46.85       47.97      4.90 o
  -4  10   5      289.75      281.64      7.99 o
  -2  10   5       25.71       28.06      3.69 o
   0  10   5      192.34      186.16      7.62 o
   2  10   5      133.91      144.29      7.07 o
   4  10   5       41.44       41.96      4.97 o
   6  10   5       42.44       59.50      6.61 o
 -13  11   5       42.19       54.47      6.13 o
 -11  11   5       26.25       26.58      4.58 o
  -9  11   5       19.98       19.30      4.12 o
  -7  11   5       11.46       12.59      4.04 o
  -5  11   5       23.60       31.38      4.38 o
  -3  11   5       42.04       49.59      4.54 o
  -1  11   5       38.69       34.37      4.16 o
   1  11   5       82.45       89.07      5.93 o
   3  11   5        3.76        2.76      3.11 o
   5  11   5       30.28       34.84      7.50 o
 -12  12   5       21.05       23.79      6.25 o
 -10  12   5        9.55       10.83      4.15 o
  -8  12   5        0.22        5.28      3.38 o
  -6  12   5        5.81        5.99      3.52 o
  -4  12   5        7.75        8.01      2.82 o
  -2  12   5       19.36       22.89      3.88 o
   0  12   5       93.17       93.02      6.21 o
   2  12   5       21.60       22.88      9.76 o
   4  12   5       24.78       30.63      5.45 o
 -11  13   5       51.52       57.14      7.95 o
  -9  13   5       19.85       32.79      6.67 o
  -7  13   5        3.00       -0.04      7.91 o
  -5  13   5       27.15       32.39      4.05 o
  -3  13   5        3.92        0.31      3.18 o
  -1  13   5        3.14        0.40      3.26 o
   1  13   5        3.69        0.69      4.00 o
  -8  14   5        9.65       11.40      5.58 o
  -6  14   5       47.84       57.90      5.76 o
  -4  14   5        1.54        1.33      4.16 o
  -2  14   5        7.96       11.82      4.34 o
   0  14   5      100.40      119.70      8.54 o
 -18   0   6       15.67        9.95      6.01 o
 -16   0   6       74.46       67.41      5.93 o
 -14   0   6        8.51        8.70      3.02 o
 -12   0   6      507.80      540.18     16.71 o
 -10   0   6      392.62      383.60      9.46 o
  -8   0   6       13.29       12.31      2.14 o
  -6   0   6     1307.21     1397.12     37.80 o
  -4   0   6       94.05       84.47      3.31 o
  -2   0   6       29.47       35.37      2.36 o
   0   0   6      539.48      517.18     15.28 o
   2   0   6      419.19      412.31     12.84 o
   4   0   6      466.10      483.13     15.33 o
   6   0   6       76.98       85.84      7.00 o
   8   0   6      477.17      540.18     19.27 o
 -19   1   6       83.85       86.95      5.56 o
 -17   1   6       35.67       29.46      3.48 o
 -15   1   6       15.18       12.30      2.50 o
 -13   1   6       45.88       46.95      2.97 o
 -11   1   6       75.98       71.00      3.05 o
  -9   1   6      258.91      242.50      3.55 o
  -7   1   6       12.77       16.88      2.05 o
  -5   1   6      219.22      235.04      5.24 o
  -3   1   6       38.15       38.92      1.54 o
  -1   1   6       67.34       73.98      2.47 o
   1   1   6     2572.32     2485.81     32.17 o
   3   1   6      132.61      128.46      5.01 o
   5   1   6        5.95        4.81      2.46 o
   7   1   6      157.66      186.56      7.36 o
   9   1   6        0.57       -3.01      3.01 o
 -18   2   6       18.86       18.91      3.44 o
 -16   2   6        0.47        0.72      2.09 o
 -14   2   6       16.78       14.43      2.65 o
 -12   2   6      456.80      467.74      8.34 o
 -10   2   6      414.31      406.99      7.79 o
  -8   2   6       16.80       19.57      1.21 o
  -6   2   6        9.16        8.06      1.92 o
  -4   2   6       58.03       66.93      1.93 o
  -2   2   6       55.59       55.94      1.94 o
   0   2   6      183.30      178.78      4.53 o
   2   2   6      987.35      992.81     17.09 o
   4   2   6       39.99       36.97      3.38 o
   6   2   6       36.76       36.08      3.87 o
   8   2   6      191.74      215.54      8.40 o
 -19   3   6        9.90        5.60      3.16 o
 -17   3   6        3.34        2.86      2.57 o
 -15   3   6       15.00       11.61      2.66 o
 -13   3   6        2.51        4.20      1.88 o
 -11   3   6       33.27       28.84      2.12 o
  -9   3   6      471.61      487.94      8.13 o
  -7   3   6       15.97       19.15      2.72 o
  -5   3   6       69.37       70.36      3.27 o
  -3   3   6      558.64      523.15      8.00 o
  -1   3   6      137.64      139.10      3.84 o
   1   3   6       35.08       35.95      3.47 o
   3   3   6        2.47        2.21      2.23 o
   5   3   6       78.63       80.67      4.73 o
   7   3   6        3.00        3.36      2.74 o
 -18   4   6       37.75       29.15      3.93 o
 -16   4   6       18.16       11.93      3.60 o
 -14   4   6       11.00       13.97      2.54 o
 -12   4   6       71.47       70.85      3.69 o
 -10   4   6      579.55      572.10     10.10 o
  -8   4   6      120.23      123.61      5.05 o
  -6   4   6       85.94       90.41      2.77 o
  -4   4   6       96.55      104.81      2.82 o
  -2   4   6      146.44      135.19      3.31 o
   0   4   6       41.50       39.10      2.65 o
   2   4   6      212.65      203.58      6.95 o
   4   4   6      361.83      353.49     10.30 o
   6   4   6       97.83      111.72      5.76 o
   8   4   6       88.23       75.57      5.60 o
 -17   5   6       58.15       50.77      4.44 o
 -15   5   6       13.10       13.78      2.82 o
 -13   5   6       17.82       16.15      3.02 o
 -11   5   6        9.73       13.93      2.90 o
  -9   5   6      465.66      461.49      8.59 o
  -7   5   6        7.06        7.35      1.23 o
  -5   5   6       18.40       18.61      3.17 o
  -3   5   6      448.27      412.33      6.87 o
  -1   5   6       45.72       43.08      2.73 o
   1   5   6       21.30       23.05      5.12 o
   3   5   6       38.74       36.57      3.73 o
   5   5   6       28.01       32.07      4.01 o
   7   5   6       76.05       90.95      6.69 o
 -18   6   6       24.03       25.68      4.07 o
 -16   6   6        9.59        7.53      3.62 o
 -14   6   6       20.31       15.49      3.50 o
 -12   6   6       15.56       14.52      2.88 o
 -10   6   6      216.96      219.23      6.58 o
  -8   6   6      275.99      299.35      6.61 o
  -6   6   6        8.03        8.19      1.74 o
  -4   6   6      204.70      195.54      4.54 o
  -2   6   6      180.45      164.99      4.95 o
   0   6   6       46.44       44.47      3.52 o
   2   6   6       83.67       79.87      6.05 o
   4   6   6       12.79       18.26      4.88 o
   6   6   6       66.19       57.45      5.21 o
 -17   7   6       29.92       29.53      5.01 o
 -15   7   6       64.63       48.93      5.04 o
 -13   7   6       49.88       48.18      4.49 o
 -11   7   6       18.70       14.80      3.00 o
  -9   7   6      199.98      205.00      6.03 o
  -7   7   6      180.49      179.12      5.28 o
  -5   7   6       76.39       74.41      3.12 o
  -3   7   6       24.43       24.09      2.45 o
  -1   7   6       54.59       44.30      3.71 o
   1   7   6       46.38       33.79      3.51 o
   3   7   6      107.01       92.24      6.34 o
   5   7   6        8.54        9.90      3.47 o
   7   7   6        9.44        9.60      3.93 o
 -16   8   6        1.16       -0.32      3.37 o
 -14   8   6       18.50       22.21      4.28 o
 -12   8   6        0.24       -2.48      2.53 o
 -10   8   6       29.19       28.12      3.61 o
  -8   8   6       22.97       22.33      3.26 o
  -6   8   6      185.74      194.01      5.92 o
  -4   8   6        2.96        3.60      2.05 o
  -2   8   6      112.84      108.25      5.37 o
   0   8   6      125.11      114.61      5.81 o
   2   8   6       32.48       30.68      3.93 o
   4   8   6       20.96       23.22      3.97 o
   6   8   6       29.45       36.19      8.39 o
 -15   9   6        1.21       -2.75      3.44 o
 -13   9   6        3.97        5.06      3.36 o
 -11   9   6       56.71       55.47      5.27 o
  -9   9   6       33.75       29.60      5.59 o
  -7   9   6      123.27      120.59     11.59 o
  -5   9   6      169.02      164.59      5.88 o
  -3   9   6       11.86        9.10      4.02 o
  -1   9   6       12.75       13.03      3.12 o
   1   9   6       51.65       52.70      4.67 o
   3   9   6        4.90        8.21      3.17 o
   5   9   6        2.16        1.44      4.43 o
 -14  10   6       34.16       39.10      5.32 o
 -12  10   6       46.81       45.42      5.53 o
 -10  10   6       12.79       16.81      3.63 o
  -8  10   6       40.76       36.95      4.44 o
  -6  10   6       67.80       68.16      5.31 o
  -4  10   6       44.31       46.53      3.82 o
  -2  10   6      178.92      171.47      7.39 o
   0  10   6      123.60      119.28      8.62 o
   2  10   6       38.85       40.59      6.73 o
   4  10   6       36.48       42.69      5.12 o
 -13  11   6       44.86       57.91      6.05 o
 -11  11   6       42.58       50.02      5.53 o
  -9  11   6       10.20       14.41      3.84 o
  -7  11   6        4.08        4.07      3.29 o
  -5  11   6       20.75       20.43      3.19 o
  -3  11   6      172.52      176.62      8.55 o
  -1  11   6       77.11       81.79      5.73 o
   1  11   6        3.46        6.89      3.28 o
   3  11   6        3.20        1.08      3.67 o
 -12  12   6        4.22        5.90      8.33 o
 -10  12   6       22.21       24.76      4.78 o
  -8  12   6       22.92       21.60      4.56 o
  -6  12   6        6.22        9.32      2.87 o
  -4  12   6       56.69       54.51      7.95 o
  -2  12   6        0.43        3.65      3.05 o
   0  12   6        6.84        5.89      5.16 o
  -9  13   6        7.31        4.14      5.17 o
  -7  13   6       45.65       49.35      4.79 o
  -5  13   6       21.20       19.61      4.05 o
  -3  13   6       15.46       15.08      3.98 o
 -19   1   7       28.44       31.36      6.26 o
 -17   1   7        6.22        2.86      2.35 o
 -15   1   7       12.85        8.76      2.21 o
 -13   1   7        1.51        2.12      1.65 o
 -11   1   7       62.59       68.49      3.88 o
  -9   1   7       26.67       28.43      2.52 o
  -7   1   7        3.07        2.78      1.22 o
  -5   1   7       86.46       80.26      4.02 o
  -3   1   7       44.54       47.02      2.44 o
  -1   1   7     1261.66     1297.36     22.69 o
   1   1   7      151.40      145.19      5.20 o
   3   1   7       69.85       73.71      4.60 o
   5   1   7      118.35      117.73      5.87 o
 -18   2   7        5.86        1.15      2.50 o
 -16   2   7        5.57        4.97      2.30 o
 -14   2   7       18.77       17.33      3.06 o
 -12   2   7      184.83      174.09      4.93 o
 -10   2   7       39.66       34.96      2.00 o
  -8   2   7      327.51      330.83     13.76 o
  -6   2   7       55.72       55.29      3.80 o
  -4   2   7        6.31        8.17      1.42 o
  -2   2   7      194.67      193.20      4.60 o
   0   2   7      102.32      102.69      8.55 o
   2   2   7       67.99       70.81      7.64 o
   4   2   7       19.19       13.11      2.93 o
   6   2   7      115.67      124.92      6.41 o
 -17   3   7        5.63       10.73      2.78 o
 -15   3   7       44.53       40.89      3.28 o
 -13   3   7      203.13      202.38      7.70 o
 -11   3   7        2.18        3.42      1.48 o
  -9   3   7       33.94       31.83      5.14 o
  -7   3   7       61.53       51.56      6.05 o
  -5   3   7      150.91      150.58      7.97 o
  -3   3   7       78.70       76.80      3.10 o
  -1   3   7      226.47      224.14      5.78 o
   1   3   7       65.89       54.43      4.73 o
   3   3   7       30.14       26.75      3.24 o
   5   3   7       50.29       55.61      7.10 o
 -18   4   7        2.93        6.71      2.93 o
 -16   4   7        1.99        2.14      2.23 o
 -14   4   7       27.23       28.88      4.04 o
 -12   4   7      103.81       98.76      4.05 o
 -10   4   7       20.31       17.82      1.85 o
  -8   4   7       24.76       23.50      5.36 o
  -6   4   7      101.60       94.55      4.42 o
  -4   4   7       28.25       28.59      1.87 o
  -2   4   7       30.82       34.43      3.15 o
   0   4   7        0.20        0.58      2.07 o
   2   4   7        3.75        1.87      2.42 o
   4   4   7       63.23       68.16      4.68 o
   6   4   7        0.37       -2.49      2.79 o
 -17   5   7       26.54       27.74      4.43 o
 -15   5   7        0.82        1.00      2.67 o
 -13   5   7       26.38       23.29      3.83 o
 -11   5   7      101.65      102.69      4.00 o
  -9   5   7       10.25        7.93      1.48 o
  -7   5   7        7.51        7.24      4.85 o
  -5   5   7      168.86      162.95      3.66 o
  -3   5   7       25.07       18.97      2.05 o
  -1   5   7      114.51      129.79      5.38 o
   1   5   7      111.17      118.23      5.70 o
   3   5   7        7.12        8.00      3.26 o
   5   5   7       13.55       19.71      3.58 o
 -16   6   7        3.60        6.05      3.30 o
 -14   6   7       38.28       30.47      3.78 o
 -12   6   7       64.38       59.62      4.15 o
 -10   6   7      167.59      174.23      5.20 o
  -8   6   7       45.59       52.45      2.61 o
  -6   6   7       53.52       59.45      2.57 o
  -4   6   7      163.01      162.96      4.78 o
  -2   6   7       53.69       48.67      5.75 o
   0   6   7       82.04       85.35      4.88 o
   2   6   7      116.04      116.51     10.93 o
   4   6   7       36.23       43.95      8.21 o
 -17   7   7       11.25        2.97      7.39 o
 -15   7   7        1.83       -1.15      2.95 o
 -13   7   7       35.64       27.33      3.76 o
 -11   7   7      170.92      170.82      8.20 o
  -9   7   7      178.71      193.52      5.66 o
  -7   7   7       74.13       65.66      3.31 o
  -5   7   7      117.06      113.83      4.79 o
  -3   7   7       31.67       34.00      3.31 o
  -1   7   7       86.79       89.85      7.78 o
   1   7   7       12.61        9.56      3.61 o
   3   7   7       15.88       14.46      3.61 o
 -16   8   7       22.15       14.85      7.89 o
 -14   8   7       18.43       15.51      3.68 o
 -12   8   7       29.19       23.20      3.74 o
 -10   8   7       21.20       15.07      4.03 o
  -8   8   7      151.61      168.22      7.78 o
  -6   8   7       13.77       15.97      2.51 o
  -4   8   7       19.76       17.95      2.97 o
  -2   8   7       33.23       24.80      3.35 o
   0   8   7       43.54       32.55      3.94 o
   2   8   7       28.58       31.79      7.64 o
 -15   9   7       13.30        1.01      7.02 o
 -13   9   7       12.09       10.51      3.71 o
 -11   9   7       13.24       12.31      3.47 o
  -9   9   7       17.55       16.10      3.44 o
  -7   9   7      183.21      190.20      9.83 o
  -5   9   7      119.82      123.95      5.29 o
  -3   9   7      128.17      140.40      6.47 o
  -1   9   7       18.48       29.02      3.96 o
   1   9   7       18.58       12.49      3.53 o
 -14  10   7       12.69       17.78      8.98 o
 -12  10   7        0.57        3.03      3.41 o
 -10  10   7       27.48       29.28      4.81 o
  -8  10   7       31.67       23.58      3.98 o
  -6  10   7       41.71       45.21      3.88 o
  -4  10   7      151.13      148.26      6.98 o
  -2  10   7       28.79       31.51      4.15 o
   0  10   7        7.45       10.13      3.51 o
 -11  11   7       13.07       12.09      4.77 o
  -9  11   7        7.62        6.11      4.64 o
  -7  11   7       10.50        5.65      2.86 o
  -5  11   7        2.67       -0.77      2.75 o
  -3  11   7        6.62        4.46      3.04 o
  -1  11   7       49.01       55.79      5.31 o
  -8  12   7       17.85       22.16      3.82 o
  -6  12   7        9.59       18.68      3.52 o
  -4  12   7       31.91       29.00      4.49 o
 -18   0   8        1.59        5.75      3.49 o
 -16   0   8       61.59       55.62      5.08 o
 -14   0   8      128.01      129.66     18.29 o
 -12   0   8       65.19       68.32      6.19 o
 -10   0   8      181.84      176.80      8.51 o
  -6   0   8       58.36       56.99      2.96 o
  -4   0   8       67.62       75.91      4.29 o
  -2   0   8     1184.44     1185.05     26.61 o
   0   0   8      246.07      254.84      9.92 o
   2   0   8       15.90       12.79      4.12 o
   4   0   8       31.15       35.71     11.21 o
 -17   1   8        0.14       -1.51      2.45 o
 -15   1   8      141.29      154.96      5.20 o
 -13   1   8        1.89        1.93      1.89 o
 -11   1   8       25.37       29.72      3.43 o
  -9   1   8        5.29        4.24      3.33 o
  -7   1   8       55.00       52.10      3.89 o
  -5   1   8       34.56       39.57      1.87 o
  -3   1   8      147.25      156.16      4.42 o
  -1   1   8      318.53      296.72      7.34 o
   1   1   8      121.80      136.91      6.64 o
   3   1   8       41.47       51.36      4.27 o
 -18   2   8        0.10       -0.54      4.27 o
 -16   2   8       11.95       13.79      2.56 o
 -14   2   8       77.85       68.70      3.98 o
 -12   2   8      126.79      120.20      4.73 o
 -10   2   8       22.50       14.19      4.38 o
  -8   2   8       46.03       46.43      3.27 o
  -6   2   8       33.47       32.04      2.64 o
  -4   2   8       13.06       12.01      1.62 o
  -2   2   8       44.79       45.51      3.14 o
   0   2   8       37.41       35.91      3.23 o
   2   2   8        8.20       10.79      2.80 o
   4   2   8       34.08       32.70      4.07 o
 -17   3   8        5.42        7.08      2.96 o
 -15   3   8        9.97       12.40      2.85 o
 -13   3   8        5.02        1.41      2.33 o
 -11   3   8        6.69        4.16      4.58 o
  -9   3   8        3.17        2.82      4.02 o
  -7   3   8       67.85       65.37      4.27 o
  -5   3   8       57.45       56.40      9.00 o
  -3   3   8      213.81      200.74      5.26 o
  -1   3   8       18.78       20.50      6.19 o
   1   3   8       13.72       13.04      2.73 o
   3   3   8       50.48       55.46      4.45 o
 -16   4   8        8.19        6.16      2.91 o
 -14   4   8      106.00      103.06      5.01 o
 -12   4   8      177.42      179.85      4.85 o
 -10   4   8       20.79       23.79      5.83 o
  -8   4   8       26.19       21.28      3.10 o
  -6   4   8       88.42       82.41      5.11 o
  -4   4   8      192.48      192.00      4.90 o
  -2   4   8      152.35      165.03      6.89 o
   0   4   8       55.47       55.44      4.17 o
   2   4   8       61.07       69.88      4.86 o
 -15   5   8       22.75       21.68      3.40 o
 -13   5   8       18.94       15.42      2.62 o
 -11   5   8      146.96      158.25      4.27 o
  -9   5   8        2.93        4.20      5.07 o
  -7   5   8        4.86        1.75      2.61 o
  -5   5   8      116.24      114.55      4.85 o
  -3   5   8       20.81       22.71      5.47 o
  -1   5   8        4.56        9.44      2.64 o
   1   5   8       42.87       56.38      4.49 o
 -16   6   8       26.53       25.22      3.89 o
 -14   6   8        6.28        4.56      4.26 o
 -12   6   8        2.65       -0.04      2.18 o
 -10   6   8       26.10       27.14      2.29 o
  -8   6   8       41.10       39.38      2.56 o
  -6   6   8       22.51       22.20      2.15 o
  -4   6   8       85.97       79.22      4.28 o
  -2   6   8       49.52       45.30      3.76 o
   0   6   8       19.17       13.35      3.32 o
   2   6   8        4.16        3.48      2.95 o
 -15   7   8        4.38        2.95      3.13 o
 -13   7   8       85.15       77.50      6.75 o
 -11   7   8        9.32       11.97      3.39 o
  -9   7   8       71.13       70.67      4.62 o
  -7   7   8       23.93       23.37      3.31 o
  -5   7   8        2.54        1.78      2.04 o
  -3   7   8       53.55       51.76      7.94 o
  -1   7   8       12.59       12.08      3.06 o
   1   7   8        4.34        9.89      3.24 o
 -14   8   8       15.51       16.11      3.70 o
 -12   8   8        3.58        6.48      2.98 o
 -10   8   8       75.34       69.58      4.60 o
  -8   8   8        8.83        4.03      2.15 o
  -6   8   8       95.36      103.87      4.63 o
  -4   8   8        0.91       -2.14      2.14 o
  -2   8   8        4.68        5.72      2.84 o
   0   8   8       24.15       33.56      4.17 o
 -13   9   8        8.68        4.45      7.10 o
 -11   9   8        3.29        4.58      3.07 o
  -9   9   8       47.81       43.19      4.24 o
  -7   9   8       35.07       35.69      3.45 o
  -5   9   8       14.13       11.68      2.93 o
  -3   9   8        9.43       11.95      3.12 o
 -10  10   8        2.39       -2.59      2.84 o
  -8  10   8       21.28       28.19      3.45 o
  -6  10   8        3.64        0.90      2.72 o
  -4  10   8        1.50        3.67      2.78 o
 -15   1   9        0.38        4.05      4.16 o
 -13   1   9        7.41        9.54      3.03 o
 -11   1   9       12.23       12.80      2.89 o
  -9   1   9       32.19       34.02      2.73 o
  -7   1   9        7.41        8.72      2.03 o
  -5   1   9      126.31      128.55      3.99 o
  -3   1   9       68.97       67.09      3.56 o
  -1   1   9        5.74        7.45      2.42 o
 -16   2   9        5.28        2.27      2.42 o
 -14   2   9       71.71       71.54      5.31 o
 -12   2   9       27.90       31.45      3.29 o
 -10   2   9       28.44       28.36      2.93 o
  -8   2   9       33.73       36.64      3.16 o
  -6   2   9       59.19       61.28      4.36 o
  -4   2   9      259.14      255.38      6.12 o
  -2   2   9       50.66       55.37      3.65 o
   0   2   9        4.07        3.76      2.48 o
 -15   3   9       31.36       32.95      4.18 o
 -13   3   9       15.14       14.79      3.42 o
 -11   3   9        8.92        5.72      4.78 o
  -9   3   9       25.42       26.40      7.33 o
  -7   3   9       57.09       57.87      4.96 o
  -5   3   9       17.43       18.93      3.21 o
  -3   3   9        3.95        0.86      2.55 o
  -1   3   9        0.20       -2.17      2.17 o
 -14   4   9       20.61       12.93      4.91 o
 -12   4   9       11.60       10.44      2.70 o
 -10   4   9        9.61        8.29      2.83 o
  -8   4   9       21.16       21.28      3.30 o
  -6   4   9       31.64       38.07      8.29 o
  -4   4   9       80.74       87.17      6.04 o
  -2   4   9        1.02        0.13      2.29 o
 -13   5   9       20.38       15.37      4.00 o
 -11   5   9       15.05       11.70      6.26 o
  -9   5   9       18.59       18.67      3.51 o
  -7   5   9       20.19       19.39      4.87 o
  -5   5   9        2.15        8.56      3.17 o
  -3   5   9        2.05        4.61      2.41 o
  -1   5   9       10.20       18.47      5.36 o
 -14   6   9       32.24       23.32      6.63 o
 -12   6   9       57.58       56.48      9.38 o
 -10   6   9       25.01       25.50      3.62 o
  -8   6   9       32.95       32.56      2.66 o
  -6   6   9        4.35        3.66      3.12 o
  -4   6   9       45.10       40.49     10.16 o
  -2   6   9       40.24       40.80      4.34 o
 -11   7   9       31.81       30.50      5.25 o
  -9   7   9        3.79        2.65      2.58 o
  -7   7   9       16.81       10.68      3.77 o
  -5   7   9        2.05        3.40      3.34 o
 -10   8   9       28.97       34.04      7.57 o
  -8   8   9       28.65       24.80      3.87 o
 -12   0  10       13.28        8.04      4.38 o
 -10   0  10       23.92       22.56      4.74 o
  -8   0  10       46.40       42.73      6.16 o
  -6   0  10      161.00      163.62     11.73 o
 -11   1  10       17.68       10.17      4.49 o
  -9   1  10       41.32       48.41      6.55 o
  -7   1  10        6.36        5.93      3.53 o
  -5   1  10       76.91       83.72      6.62 o
 -12   2  10        5.03        3.37      4.60 o
 -10   2  10        0.61        1.52      4.63 o
  -8   2  10       14.56       10.90      5.76 o
  -6   2  10       14.01       15.32      3.84 o
 -11   3  10       11.84       11.50      2.85 o
  -9   3  10        1.61       -0.42      2.33 o
  -7   3  10        0.92        3.75      2.76 o
  -8   4  10        7.87       11.91      3.87 o
 
